# Supplementary material for: Accommodating heterogeneous missing data patterns for prostate cancer risk prediction
Source: BMC Med Res Methodol. 2022 Jul 21;22:200. doi: 10.1186/s12874-022-01674-x (PMC9306143; doi:10.1186/s12874-022-01674-x)
Supplement: Supplementary file 2 — Additional file 2: R code for all 1,024 models available at https://riskcalc.org/ExtendedPBCG/. [file 12874_2022_1674_MOESM2_ESM.txt]

# psa: enter prostate-specific antigen in ng/mL
# age: enter age in years
# race: enter 1 for African Ancestry, 0 otherwise
# priorbiopsy: enter 1 if there has been one or more prior biopsies (all negative for prostate cancer), 0 otherwise
# dre: enter 1 if digital rectal examination is abnormal (suspicious for prostate cancer), 0 otherwise
# famhistory: enter 1 if there is a first-degree family history of prostate cancer, 0 otherwise


coef_ac <- matrix(c(-5.82232349197518,0.0529313031876652,0.540530440277563,NA,NA,NA,NA,NA,NA,NA,NA,NA,NA, 
                    -5.89358850977359,0.0531668016126053,0.533143318232447,0.2191398075804,NA,NA,NA,NA,NA,NA,NA,NA,NA, 
                    -6.02076296050646,0.0559987535690726,0.650207234712462,NA,-1.38367979072344,NA,NA,NA,NA,NA,NA,NA,NA, 
                    -6.05188336294039,0.0557466965901767,0.645632021257339,0.1520144674304,-1.37569758022099,NA,NA,NA,NA,NA,NA,NA,NA, 
                    -5.50096981958215,0.0428676044146293,0.568110252499123,NA,NA,0.785630063808854,NA,NA,NA,NA,NA,NA,NA, 
                    -5.60553978833639,0.0438623978182559,0.55475717470985,0.224410417106896,NA,0.776351804374853,NA,NA,NA,NA,NA,NA,NA, 
                    -5.74814161768069,0.0469600800008406,0.673689676085604,NA,-1.33951818389296,0.77768867379346,NA,NA,NA,NA,NA,NA,NA, 
                    -5.82127268298294,0.0474783661393108,0.663277421614395,0.192619590386845,-1.34382698991738,0.781952059577285,NA,NA,NA,NA,NA,NA,NA, 
                    -6.1309669222744,0.0554780357184018,0.563439687153964,NA,NA,NA,0.539460018347765,NA,NA,NA,NA,NA,NA, 
                    -6.24625919780681,0.0561700507030637,0.553239152316748,0.263748166019409,NA,NA,0.562835092534328,NA,NA,NA,NA,NA,NA, 
                    -6.32924656018098,0.0585099800463537,0.666862849492916,NA,-1.33661335097444,NA,0.535187255711676,NA,NA,NA,NA,NA,NA, 
                    -6.41050255855574,0.0587441645070146,0.661747521741714,0.194371359052507,-1.3277480796916,NA,0.56394524683232,NA,NA,NA,NA,NA,NA, 
                    -5.83465302834788,0.0448336128181739,0.599950815647993,NA,NA,0.933235266294218,0.647331406844075,NA,NA,NA,NA,NA,NA, 
                    -5.97777644193972,0.0460298259515477,0.584823364768368,0.264817147662638,NA,0.952801269667973,0.682467379373524,NA,NA,NA,NA,NA,NA, 
                    -6.07272981592742,0.0488710733245805,0.695770126365896,NA,-1.26142641465984,0.911297289516134,0.626012396213663,NA,NA,NA,NA,NA,NA, 
                    -6.19449237284356,0.0496872411976217,0.68612515720331,0.231746766018854,-1.26810248373137,0.943561735938141,0.664550677528451,NA,NA,NA,NA,NA,NA, 
                    -4.43237774036979,0.0316330705877458,0.5697909590195,NA,NA,NA,NA,0.289246579266354,NA,NA,NA,NA,NA, 
                    -4.38250207088695,0.0309655114347957,0.574363079261491,-0.04470651108647,NA,NA,NA,0.286905298140124,NA,NA,NA,NA,NA, 
                    -4.99849404288203,0.0388674605001365,0.69497364709692,NA,-1.28947425028662,NA,NA,0.358311159700037,NA,NA,NA,NA,NA, 
                    -4.89310064683453,0.037487226559558,0.702973031596202,-0.0868960223170479,-1.29280725104922,NA,NA,0.353364036959746,NA,NA,NA,NA,NA, 
                    -4.46953306545529,0.0266278960453267,0.598923277962993,NA,NA,0.785560600102201,NA,0.220200317781406,NA,NA,NA,NA,NA, 
                    -4.53113233423379,0.0273645387612481,0.597444618091885,0.040884432167293,NA,0.787872474272505,NA,0.223239785625797,NA,NA,NA,NA,NA, 
                    -5.14994088696419,0.0348458569025624,0.74966614614713,NA,-1.33498849540919,0.858148894502211,NA,0.281988130207411,NA,NA,NA,NA,NA, 
                    -5.1800006889129,0.0351857433464208,0.749744956661525,0.0190291709658975,-1.33336614861238,0.857050059546989,NA,0.283582891180993,NA,NA,NA,NA,NA, 
                    -4.55671275317698,0.0315471168343488,0.588269295813704,NA,NA,NA,0.46590412286881,0.207799492744021,NA,NA,NA,NA,NA, 
                    -4.51749262611827,0.0310165824345372,0.592247555234098,-0.0366870387785381,NA,NA,0.465260082154402,0.206181642346977,NA,NA,NA,NA,NA, 
                    -5.11636852017061,0.038719328895076,0.712928803098957,NA,-1.28615729571248,NA,0.456490938075442,0.275833286558552,NA,NA,NA,NA,NA, 
                    -5.01929524219062,0.037447953093311,0.720441716094332,-0.0805662377645318,-1.28944061775182,NA,0.455130498318898,0.271670442881779,NA,NA,NA,NA,NA, 
                    -4.61659666178697,0.0264674558741772,0.621832067727512,NA,NA,0.7957867489728,0.529987120209841,0.124753581446629,NA,NA,NA,NA,NA, 
                    -4.69055980290802,0.0273492596909534,0.619770520393729,0.0497825326507257,NA,0.799463374406669,0.531402481951444,0.128031045904233,NA,NA,NA,NA,NA, 
                    -5.29017558187418,0.034668674033505,0.771520864854173,NA,-1.32814356938917,0.865673414304361,0.513437997498266,0.18590604380073,NA,NA,NA,NA,NA, 
                    -5.3287182307569,0.0351108871499312,0.771168516671024,0.0249803873367567,-1.32628332441937,0.865394664423884,0.514177445699881,0.187798365163129,NA,NA,NA,NA,NA, 
                    -4.34607886944821,0.0303445172213322,0.5696089272535,NA,NA,NA,NA,NA,0.272921990871964,NA,NA,NA,NA, 
                    -4.30319135065095,0.0297691957422381,0.573841447693537,-0.0396825794586161,NA,NA,NA,NA,0.267554376025367,NA,NA,NA,NA, 
                    -4.89960337046448,0.0374114372129741,0.695357178116868,NA,-1.29355125904099,NA,NA,NA,0.309731051643015,NA,NA,NA,NA, 
                    -4.80165365486752,0.036134058452377,0.703024630766777,-0.0820560373724349,-1.29662095550421,NA,NA,NA,0.298464246391331,NA,NA,NA,NA, 
                    -4.40637848309325,0.0256576030218573,0.599823459523082,NA,NA,0.779673959490649,NA,NA,0.20973393103553,NA,NA,NA,NA, 
                    -4.46920728375767,0.0264058672752603,0.59822713894224,0.0424472265935572,NA,0.782109474618686,NA,NA,0.214547401464454,NA,NA,NA,NA, 
                    -5.07923127194334,0.033847876829439,0.750866060594371,NA,-1.33773734741679,0.851824394801662,NA,NA,0.193894898140204,NA,NA,NA,NA, 
                    -5.10779867186143,0.0341677367312257,0.751002158911884,0.0182468060382115,-1.33610153994496,0.85053596838919,NA,NA,0.196221287148422,NA,NA,NA,NA, 
                    -4.49363347931103,0.0304891848601647,0.589368140821811,NA,NA,NA,0.470254412111655,NA,0.238953203646651,NA,NA,NA,NA, 
                    -4.46132566267936,0.0300485959447746,0.593006000573556,-0.0316576876629413,NA,NA,0.46979257731617,NA,0.234897287742025,NA,NA,NA,NA, 
                    -5.04241815684005,0.037504302383404,0.71491286506911,NA,-1.29145407003532,NA,0.463939023749906,NA,0.271596014854261,NA,NA,NA,NA, 
                    -4.95263221023216,0.0363327557038781,0.722096331754917,-0.0758012437292601,-1.29448849574994,NA,0.462774670599372,NA,0.261481066063991,NA,NA,NA,NA, 
                    -4.57982257267127,0.0258003907808521,0.623679303883325,NA,NA,0.78911602106028,0.528331735525269,NA,0.169619998909627,NA,NA,NA,NA, 
                    -4.65510605080518,0.0266940434210609,0.621497311641391,0.0514255733149445,NA,0.792899762722512,0.529818741717823,NA,0.175166566048751,NA,NA,NA,NA, 
                    -5.24868718039874,0.0339799377355402,0.774405387839978,NA,-1.3330021094949,0.859075815638572,0.516114206816824,NA,0.149696772887248,NA,NA,NA,NA, 
                    -5.28584464045724,0.0344030945303891,0.774097035335958,0.0243150422137911,-1.33110811541652,0.858594435225607,0.516860711864917,NA,0.152674847111191,NA,NA,NA,NA, 
                    -4.41842720691935,0.030914391402613,0.575141157892813,NA,NA,NA,NA,0.281939253958951,0.258913305035637,NA,NA,NA,NA, 
                    -4.38202344664806,0.0304226561113062,0.578974966626408,-0.0345051116856151,NA,NA,NA,0.280430303222237,0.254328822885875,NA,NA,NA,NA, 
                    -4.99529456479064,0.0382059638505618,0.702894938661113,NA,-1.30243427878145,NA,NA,0.351157605473676,0.293148751693854,NA,NA,NA,NA, 
                    -4.9045482842451,0.0370247053876221,0.7099917730528,-0.0758560867024198,-1.30511382814728,NA,NA,0.34732861005369,0.282925486325844,NA,NA,NA,NA, 
                    -4.4571064542355,0.0260236164495978,0.603851925632626,NA,NA,0.778961855326881,NA,0.217023529610565,0.199074124601223,NA,NA,NA,NA, 
                    -4.52762445322122,0.0268590856890874,0.601951239508569,0.0479059234104856,NA,0.782259615593812,NA,0.220291209512948,0.204345323988057,NA,NA,NA,NA, 
                    -5.15016157499745,0.0343684711979543,0.757155945208677,NA,-1.34512541837109,0.852565886152393,NA,0.281248677761694,0.180835833711121,NA,NA,NA,NA, 
                    -5.18826554498565,0.0347999464536303,0.756843355003957,0.0253039522843694,-1.343360605197,0.852332688016865,NA,0.283126775653943,0.183868094104091,NA,NA,NA,NA, 
                    -4.53991220587128,0.0308760627917898,0.592773981216921,NA,NA,NA,0.455739252141201,0.203976183528474,0.22974764621229,NA,NA,NA,NA, 
                    -4.51234536752497,0.0304957160221106,0.59613301555503,-0.0279065725649362,NA,NA,0.455454471149982,0.202984160395704,0.226225660425776,NA,NA,NA,NA, 
                    -5.10916849449178,0.0381017803092469,0.719853833962923,NA,-1.29832063910203,NA,0.443720592272353,0.272858771248678,0.26032941323411,NA,NA,NA,NA, 
                    -5.02492211515171,0.0370033396386458,0.726596334767225,-0.0709842260154867,-1.30100843580585,NA,0.442901880228253,0.269569148437791,0.25099089919055,NA,NA,NA,NA, 
                    -4.60128736558869,0.0259290960014238,0.625613457801324,NA,NA,0.789731584242936,0.520684250650044,0.125416530964212,0.163553122894672,NA,NA,NA,NA, 
                    -4.68211218941527,0.0268848147942083,0.623231683538054,0.0552615882128551,NA,0.794130282878323,0.522022774798499,0.128784193907636,0.16935253162156,NA,NA,NA,NA, 
                    -5.28679270564555,0.0342504045211424,0.777912861173062,NA,-1.33818867227767,0.860583705674433,0.502881744533562,0.189435226954565,0.141503260119666,NA,NA,NA,NA, 
                    -5.33136116202704,0.0347597588554285,0.777269182577638,0.0297347343213044,-1.3361951412957,0.860923630949567,0.503578273768959,0.191488348954155,0.144984888743494,NA,NA,NA,NA, 
                    -1.22510461638434,0.0699340147858794,0.749631318423906,NA,NA,NA,NA,NA,NA,-1.15964795660616,NA,NA,NA, 
                    -1.17699384351398,0.0695711272097222,0.743419740012579,0.0560771302381862,NA,NA,NA,NA,NA,-1.16922677886793,NA,NA,NA, 
                    -1.6970470214901,0.0715397876301848,0.822905622149146,NA,-1.21498185970075,NA,NA,NA,NA,-1.08136437825814,NA,NA,NA, 
                    -1.61443673514047,0.070807358463795,0.816583298373762,0.00672126843997224,-1.20441267830904,NA,NA,NA,NA,-1.0905910325111,NA,NA,NA, 
                    -1.16878150185411,0.0633334806838128,0.783089973005982,NA,NA,0.781894885031995,NA,NA,NA,-1.16033646978199,NA,NA,NA, 
                    -1.19649193260985,0.0644239690037266,0.767948858289922,0.090358776155721,NA,0.765547872406194,NA,NA,NA,-1.16937832542128,NA,NA,NA, 
                    -1.66544912356624,0.0656227509671702,0.854694296508853,NA,-1.18101662986064,0.766983685177397,NA,NA,NA,-1.08207520036383,NA,NA,NA, 
                    -1.67968411382607,0.0663774445999849,0.839443562421633,0.0691447812769023,-1.17940372261484,0.762197320187789,NA,NA,NA,-1.08850839817107,NA,NA,NA, 
                    -1.67091903996522,0.072096101685364,0.764958042960309,NA,NA,NA,0.678794445391902,NA,NA,-1.13023660456871,NA,NA,NA, 
                    -1.67426968619708,0.0722460186557438,0.75736867876333,0.0985036618614674,NA,NA,0.729224253163177,NA,NA,-1.14024761189051,NA,NA,NA, 
                    -2.11254829035013,0.073279164246374,0.836674102866434,NA,-1.17123446914772,NA,0.65415540374271,NA,NA,-1.05416278171711,NA,NA,NA, 
                    -2.09219007206061,0.0730232161582484,0.830783794908801,0.0487275039096112,-1.1565463290609,NA,0.706555976348415,NA,NA,-1.06201269902909,NA,NA,NA, 
                    -1.64372690186493,0.0654456840367853,0.803141631544499,NA,NA,0.922028565491582,0.711678021441691,NA,NA,-1.13248611845771,NA,NA,NA, 
                    -1.73651712666001,0.0671240358088106,0.786902878041162,0.140475724153,NA,0.933196015753743,0.770904087549263,NA,NA,-1.14223596282222,NA,NA,NA, 
                    -2.0990180347671,0.0673565286918093,0.872419766867027,NA,-1.11551236540579,0.896540712000414,0.680824933831979,NA,NA,-1.05897000182826,NA,NA,NA, 
                    -2.19219925956506,0.0686711523054841,0.858457429366225,0.117716153829408,-1.11246321639742,0.919709946733183,0.740575760880857,NA,NA,-1.06393888772988,NA,NA,NA, 
                    -0.297647757040194,0.057571099088345,0.728307542447467,NA,NA,NA,NA,0.427388838091982,NA,-1.17026421709864,NA,NA,NA, 
                    0.0079196557513443,0.0546881100272465,0.745675593366526,-0.208063133695583,NA,NA,NA,0.416573723034545,NA,-1.18487335866842,NA,NA,NA, 
                    -1.02452161970909,0.0604482949114195,0.806934603045818,NA,-0.966889420416015,NA,NA,0.468257724618501,NA,-1.07520531951629,NA,NA,NA, 
                    -0.703993086541927,0.057359991241631,0.82530019682284,-0.218239103648289,-0.969851953767281,NA,NA,0.455985042533543,NA,-1.08969721103937,NA,NA,NA, 
                    -0.325516063802895,0.0559288573005049,0.792602896871079,NA,NA,0.881418039416215,NA,0.378351525006511,NA,-1.2357468166961,NA,NA,NA, 
                    -0.150727694372571,0.0543241047756338,0.802158992830406,-0.12474852929466,NA,0.857235691015899,NA,0.372227620249322,NA,-1.24267110990466,NA,NA,NA, 
                    -1.17965100193826,0.0595335267284848,0.887988347907865,NA,-1.0060473648869,0.918944974852354,NA,0.410764966172191,NA,-1.12987218109408,NA,NA,NA, 
                    -1.01157513787766,0.0579505564697766,0.896957813177429,-0.118180927253533,-1.00385394840319,0.896332667533347,NA,0.40435875086821,NA,-1.13619905227929,NA,NA,NA, 
                    -0.421778730836019,0.057740660398077,0.749754468729511,NA,NA,NA,0.518357975337953,0.342371418753884,NA,-1.17702292485146,NA,NA,NA, 
                    -0.134848664069886,0.055024380277367,0.765724353564955,-0.195155926970182,NA,NA,0.511688358731648,0.333045341806975,NA,-1.19025696167445,NA,NA,NA, 
                    -1.14189969339495,0.0605216373126058,0.827761217238504,NA,-0.959384464651693,NA,0.506744707481501,0.38264544796683,NA,-1.08153936132604,NA,NA,NA, 
                    -0.836930870057202,0.0575684548216632,0.845053068151991,-0.207714988898962,-0.963075385766262,NA,0.500889655408214,0.371655388162225,NA,-1.09483596028592,NA,NA,NA, 
                    -0.476272192851764,0.0560831431414924,0.817080641939529,NA,NA,0.889608802122464,0.549636236206412,0.284648209638515,NA,-1.24058565155853,NA,NA,NA, 
                    -0.319447358639009,0.0546406317555625,0.825601216214989,-0.112754632140606,NA,0.86724512200272,0.546654494439494,0.279794891573076,NA,-1.24656716430152,NA,NA,NA, 
                    -1.32029685969548,0.0595696097842811,0.91145044233696,NA,-0.996563950654746,0.9256285892955,0.5353089271264,0.316964917414785,NA,-1.1342910633303,NA,NA,NA, 
                    -1.16604095159323,0.0581111042574278,0.91970385965917,-0.109337305679169,-0.994977022374019,0.904307813067959,0.533175132700916,0.311430960794448,NA,-1.13988845689012,NA,NA,NA, 
                    -0.182206492612468,0.0558222248037762,0.730044561938147,NA,NA,NA,NA,NA,0.408375147560657,-1.1710401342689,NA,NA,NA, 
                    0.108680044784313,0.053101009533417,0.746709096901233,-0.200829899237671,NA,NA,NA,NA,0.381224989740496,-1.18485161006306,NA,NA,NA, 
                    -0.903351417223213,0.0586140268935274,0.808809792148696,NA,-0.971199754326307,NA,NA,NA,0.421169298376086,-1.0755899688078,NA,NA,NA, 
                    -0.597843252508981,0.0556998239318548,0.826459702662485,-0.211205787663946,-0.974031041432348,NA,NA,NA,0.39142116127564,-1.08933068007604,NA,NA,NA, 
                    -0.239940981296267,0.0545366775617585,0.794122669629911,NA,NA,0.870120099554168,NA,NA,0.351543658653237,-1.23458693823991,NA,NA,NA, 
                    -0.0697492334585717,0.0529823436389403,0.803589186239342,-0.12281970125553,NA,0.846672387061761,NA,NA,0.338885559427511,-1.24132236770159,NA,NA,NA, 
                    -1.09427364241174,0.0581671081963606,0.889159579774396,NA,-1.00694219781206,0.907668898823542,NA,NA,0.324067236502755,-1.12792717923629,NA,NA,NA, 
                    -0.928524190708807,0.0566142096064538,0.898188811452743,-0.117972094533641,-1.00504722811042,0.885475250498524,NA,NA,0.311449560467681,-1.13415630094958,NA,NA,NA, 
                    -0.33119119949141,0.0562084199245115,0.752383936576518,NA,NA,NA,0.520981741617381,NA,0.362200258022269,-1.17691606006312,NA,NA,NA, 
                    -0.0575304149888606,0.0536410036559671,0.767770376300647,-0.188763276646584,NA,NA,0.515162135800831,NA,0.337428476267689,-1.18950240559729,NA,NA,NA, 
                    -1.04738809411895,0.058904426116471,0.830810261654834,NA,-0.964742182494047,NA,0.511536040014082,NA,0.373577652878258,-1.08086499111027,NA,NA,NA, 
                    -0.755915042955494,0.0561116668996116,0.847521895662812,-0.201596687923998,-0.968343813028354,NA,0.506549565723608,NA,0.345706309890603,-1.09357368216498,NA,NA,NA, 
                    -0.416758781506748,0.0549569139728159,0.819272455889073,NA,NA,0.87765915935376,0.547833911287065,NA,0.302193585092698,-1.23869543043348,NA,NA,NA, 
                    -0.263430708074271,0.0535549522505456,0.82775951592643,-0.111452789629045,NA,0.855859979302946,0.545152666240048,NA,0.291411436374365,-1.24456383203906,NA,NA,NA, 
                    -1.26385188484769,0.0584694944788185,0.913825281156062,NA,-0.999380912151487,0.913986467228782,0.536895027849061,NA,0.273470628165285,-1.13140273517011,NA,NA,NA, 
                    -1.1107954298011,0.0570312588905589,0.922202716352995,-0.109765232579914,-0.998088548179303,0.892942845336351,0.534992251260866,NA,0.262230982138199,-1.1369876993825,NA,NA,NA, 
                    -0.25442217174585,0.0568150205920457,0.738627163660788,NA,NA,NA,NA,0.419002454097206,0.392546709820372,-1.17955152856063,NA,NA,NA, 
                    0.0254178842959912,0.0541937216531468,0.754460416469429,-0.193612010163978,NA,NA,NA,0.4098209601474,0.36659666642225,-1.19256069435549,NA,NA,NA, 
                    -0.99333269265318,0.0597417848133706,0.819225535454492,NA,-0.980598958718999,NA,NA,0.461916500262376,0.405781267071994,-1.08357658951261,NA,NA,NA, 
                    -0.699457712855148,0.0569333179340663,0.835873799190526,-0.20305882016484,-0.983013682554317,NA,NA,0.451287978596148,0.377320876540486,-1.09646927245888,NA,NA,NA, 
                    -0.28768331354001,0.0553489075321082,0.803016176676331,NA,NA,0.873134957824728,NA,0.374625700756127,0.338766876243182,-1.24546953084229,NA,NA,NA, 
                    -0.131544246859707,0.0539194743583976,0.811607502204209,-0.11374245386799,NA,0.850987043516423,NA,0.369358620444824,0.32714113542512,-1.25137506406216,NA,NA,NA, 
                    -1.15491450906055,0.0590603944691103,0.899834004939709,NA,-1.01493941979181,0.911562665455991,NA,0.410424469990826,0.312246439408243,-1.138582055467,NA,NA,NA, 
                    -1.00476386834492,0.0576480943932732,0.907873874838033,-0.107626954264416,-1.01291149091726,0.890871512972454,NA,0.404813094189754,0.300773573906812,-1.14393792123566,NA,NA,NA, 
                    -0.378092333620143,0.0569982105218055,0.758564411149851,NA,NA,NA,0.500995392908034,0.338233584184946,0.350397519831747,-1.18467775156375,NA,NA,NA, 
                    -0.113659658490093,0.0545120412612749,0.773267300145911,-0.182725460041508,NA,NA,0.495697443876646,0.330200171704497,0.326589982611411,-1.19658629963121,NA,NA,NA, 
                    -1.10959751273342,0.059833372421082,0.838447934198666,NA,-0.972555965679622,NA,0.48787596070273,0.380833318756005,0.362277165202798,-1.08836370466388,NA,NA,NA, 
                    -0.827947138319267,0.057126987190256,0.854300595423066,-0.194625470394207,-0.97570344358094,NA,0.483478923424478,0.371142793757949,0.335486233252969,-1.10033431215585,NA,NA,NA, 
                    -0.437349058020948,0.0555242659993412,0.825650751926355,NA,NA,0.881710508939612,0.532370247768984,0.285465009843194,0.292857265117411,-1.24863523556161,NA,NA,NA, 
                    -0.295826003499393,0.0542260459748947,0.83342796026646,-0.103868141250494,NA,0.861020796386841,0.530155982742315,0.281195391341307,0.282873238186208,-1.25381984955269,NA,NA,NA, 
                    -1.29455808908708,0.0591226127391328,0.921557010098205,NA,-1.00584681030475,0.918674269883804,0.517912438669728,0.321229217975472,0.264972499943099,-1.14140363284643,NA,NA,NA, 
                    -1.15485838213187,0.057803435982988,0.929090096226237,-0.10089736983888,-1.00435664336454,0.898928693225549,0.516498173861756,0.316248666453771,0.254674212411772,-1.14624167640236,NA,NA,NA, 
                    -5.75008480465665,0.0562483292017744,0.513465039454638,NA,NA,NA,NA,NA,NA,NA,-0.307302727332211,NA,NA, 
                    -5.71751051933187,0.0554652942904581,0.506110886306431,0.033722048527481,NA,NA,NA,NA,NA,NA,-0.32430010931299,NA,NA, 
                    -6.04365589806855,0.0601008624944963,0.639886105092102,NA,-1.48915587140911,NA,NA,NA,NA,NA,-0.0882350026228923,NA,NA, 
                    -6.00653058322477,0.0591469088909409,0.642574224359452,0.0290218236304415,-1.50704884356686,NA,NA,NA,NA,NA,-0.109647562272774,NA,NA, 
                    -5.15093413565161,0.0435722613487516,0.543832819492314,NA,NA,0.531891169415405,NA,NA,NA,NA,-0.366695285247369,NA,NA, 
                    -5.0809546460597,0.0429638641240812,0.528771533883274,-0.0539965971884438,NA,0.485000971235155,NA,NA,NA,NA,-0.382352795163267,NA,NA, 
                    -5.50472211904331,0.048287720191528,0.663901199403364,NA,-1.45149542710733,0.560588647487645,NA,NA,NA,NA,-0.146021670474026,NA,NA, 
                    -5.41818514973126,0.0471971631732948,0.660167309249094,-0.0458455864894994,-1.48623788210432,0.535756839955375,NA,NA,NA,NA,-0.17059840977813,NA,NA, 
                    -6.17838475165552,0.0620443145612664,0.520396006184341,NA,NA,NA,0.398792708236333,NA,NA,NA,-0.241314440546806,NA,NA, 
                    -6.17310884841091,0.0613628370476009,0.513186811907641,0.175469182345275,NA,NA,0.425239225057235,NA,NA,NA,-0.244180422971757,NA,NA, 
                    -6.52349049251495,0.0662343975451322,0.649019563501731,NA,-1.45180660555544,NA,0.427602622893632,NA,NA,NA,-0.0137819024224249,NA,NA, 
                    -6.54400972540675,0.0657480934435009,0.655073636448155,0.135655086861937,-1.47861888065897,NA,0.462445664116462,NA,NA,NA,-0.0190694864110173,NA,NA, 
                    -5.58078450156624,0.0480048489644166,0.565003867326077,NA,NA,0.763359512243466,0.500623617084234,NA,NA,NA,-0.390428600089574,NA,NA, 
                    -5.49776464755902,0.0465383550390156,0.553227592536586,0.0695252164474688,NA,0.765825612535181,0.548521955442134,NA,NA,NA,-0.413200958299119,NA,NA, 
                    -5.9663022372058,0.0530263499306191,0.67867338626733,NA,-1.35630997638532,0.75970685115613,0.519800906147743,NA,NA,NA,-0.149272224159991,NA,NA, 
                    -5.90459168068053,0.0515682757671806,0.681602234917207,0.037454086484743,-1.40963316952693,0.786811791750025,0.573412647565906,NA,NA,NA,-0.173504919611347,NA,NA, 
                    -4.82622340697375,0.0456775783501897,0.435593750106204,NA,NA,NA,NA,0.217762779879228,NA,NA,-0.279757323475974,NA,NA, 
                    -4.79716350033608,0.0454475341157456,0.440694170290634,-0.229918500156764,NA,NA,NA,0.224492963777645,NA,NA,-0.272051337877313,NA,NA, 
                    -5.35867077435214,0.0513747303122012,0.626490516653962,NA,-1.57574081226889,NA,NA,0.257373710974354,NA,NA,-0.0212469114908822,NA,NA, 
                    -5.30901752053824,0.0509459739817115,0.632573931272317,-0.293471533799624,-1.57807805583014,NA,NA,0.266703542613528,NA,NA,-0.0225301726255558,NA,NA, 
                    -5.0232099346681,0.0446956306525219,0.44351197574018,NA,NA,0.447291516020102,NA,0.25628892376629,NA,NA,-0.335057501743367,NA,NA, 
                    -5.01138661552889,0.0447566287244426,0.447264603681557,-0.166075312749523,NA,0.433819397751559,NA,0.26247806956051,NA,NA,-0.326219747162957,NA,NA, 
                    -5.49865807167767,0.0485994580392445,0.633917011258339,NA,-1.55471017851841,0.572947112553046,NA,0.292791671531651,NA,NA,-0.062671001000795,NA,NA, 
                    -5.46101026947653,0.048385529744097,0.639009643522226,-0.243796414280998,-1.55705012678846,0.560832022873122,NA,0.301275428745953,NA,NA,-0.0615695012111768,NA,NA, 
                    -5.04525881999896,0.0460390818912409,0.463163172259446,NA,NA,NA,0.649708855844582,0.124706472303927,NA,NA,-0.308479203590236,NA,NA, 
                    -5.01287498566055,0.0457458781483951,0.468790738131098,-0.240953294308949,NA,NA,0.654846876071038,0.131695089520956,NA,NA,-0.302010379278179,NA,NA, 
                    -5.57187452254529,0.0517526019082764,0.652542435092265,NA,-1.56536098276492,NA,0.619335405663479,0.164368701854624,NA,NA,-0.0482033575221882,NA,NA, 
                    -5.51755483237502,0.0512258614734936,0.659579645750334,-0.308384826187558,-1.56916266122181,NA,0.627118594568171,0.173812247373734,NA,NA,-0.0502342715120865,NA,NA, 
                    -5.27206351488502,0.0452446934740097,0.473323116452942,NA,NA,0.459206634345563,0.684838658847938,0.16549328763823,NA,NA,-0.363673523752426,NA,NA, 
                    -5.25820336039964,0.0452685933136788,0.477538884817499,-0.176000891924511,NA,0.445250836959811,0.688901398427597,0.172156231105712,NA,NA,-0.356128040356128,NA,NA, 
                    -5.74556283524999,0.0492020198514407,0.662628276508078,NA,-1.54921635123093,0.582193135448945,0.669576494618435,0.199441815851432,NA,NA,-0.0882658305284941,NA,NA, 
                    -5.70315922896406,0.0488991118943669,0.668604948388078,-0.259105284781551,-1.55327674008795,0.56973437811235,0.676242874729668,0.208263531130107,NA,NA,-0.0879159100951274,NA,NA, 
                    -4.71635503183099,0.0440711505355865,0.43855858977498,NA,NA,NA,NA,NA,0.10900493023505,NA,-0.300014499682848,NA,NA, 
                    -4.68274174361114,0.0437817564128048,0.443578859535674,-0.231638148627584,NA,NA,NA,NA,0.115510784199668,NA,-0.292616989326127,NA,NA, 
                    -5.24203229020838,0.0495844184106425,0.634713296468629,NA,-1.59226731240003,NA,NA,NA,0.105179087842366,NA,-0.0447862498791675,NA,NA, 
                    -5.18630067682086,0.049080432030291,0.640669904539717,-0.294746326233408,-1.59433099549821,NA,NA,NA,0.11202488794406,NA,-0.0466630342769896,NA,NA, 
                    -4.90713564581721,0.042918467051246,0.447347513912564,NA,NA,0.448791784866504,NA,NA,0.167628416272514,NA,-0.357567572370114,NA,NA, 
                    -4.88995369720542,0.0429039003787779,0.451184696497927,-0.170007982529076,NA,0.435901417105812,NA,NA,0.172307536373423,NA,-0.348977303375164,NA,NA, 
                    -5.37523137236675,0.0467012942291979,0.642333954545779,NA,-1.56879014619976,0.572158285177852,NA,NA,0.14648009579187,NA,-0.0881686522132749,NA,NA, 
                    -5.33098898429558,0.0463969530110577,0.647483608566913,-0.247613678960871,-1.57102926185504,0.560837284436947,NA,NA,0.152391749960336,NA,-0.0875224665233293,NA,NA, 
                    -4.98297553536813,0.0449985349625417,0.466749659455225,NA,NA,NA,0.648432927291113,NA,0.0877271136430602,NA,-0.326385698811547,NA,NA, 
                    -4.94518055646662,0.0446325780701772,0.472358762256862,-0.245858623653938,NA,NA,0.654783005971797,NA,0.0949864917140145,NA,-0.320326329743209,NA,NA, 
                    -5.50609018579571,0.050573112050001,0.661765788792516,NA,-1.58283882802701,NA,0.61819961076801,NA,0.078819630205796,NA,-0.0695166543196277,NA,NA, 
                    -5.4443168549286,0.0499489117221774,0.668797440158016,-0.313429990666413,-1.58664256388739,NA,0.627658942269949,NA,0.0855857819517868,NA,-0.0722667226448752,NA,NA, 
                    -5.2012067967141,0.044085536014814,0.476665259603517,NA,NA,0.457851477698129,0.682593338245614,NA,0.136001732937597,NA,-0.383577905196699,NA,NA, 
                    -5.18085516473077,0.0440166762183608,0.48107046674865,-0.183816109585298,NA,0.444443579691436,0.687834691372232,NA,0.141585880155992,NA,-0.376369050704573,NA,NA, 
                    -5.67105653110785,0.0479673522681119,0.671071697543318,NA,-1.56429526066431,0.578557267589998,0.666772028641286,NA,0.107845432169725,NA,-0.111635169024266,NA,NA, 
                    -5.62041528699918,0.0475467121649171,0.677282227713694,-0.267524698393685,-1.56861359726704,0.566965643619424,0.67514492692073,NA,0.114070274374879,NA,-0.111822999376011,NA,NA, 
                    -4.8323992855862,0.0452065524465761,0.443798015348154,NA,NA,NA,NA,0.227069044071169,0.109070302468132,NA,-0.296675575495936,NA,NA, 
                    -4.80543358496337,0.0449934955139429,0.44895612759954,-0.230517752202838,NA,NA,NA,0.234033330683163,0.115890479881099,NA,-0.289059102122816,NA,NA, 
                    -5.39066167591145,0.0510994321248615,0.64133257348464,NA,-1.59793692643065,NA,NA,0.26819718298168,0.105159926187912,NA,-0.038744690128198,NA,NA, 
                    -5.34314192056593,0.0506886541597033,0.647501254053508,-0.294817502545448,-1.60034393895676,NA,NA,0.277760990909235,0.112261242810635,NA,-0.0402291809589912,NA,NA, 
                    -5.04562460493624,0.0442958850157043,0.452688025140916,NA,NA,0.449628524813683,NA,0.26745614279475,0.167777043136658,NA,-0.355194543487677,NA,NA, 
                    -5.03527969423202,0.0443666962818789,0.456578138228232,-0.168241572926788,NA,0.436268902227022,NA,0.273895479488408,0.172735044042202,NA,-0.34645183574288,NA,NA, 
                    -5.54425133525649,0.0483856138226188,0.649665136219073,NA,-1.57677624980977,0.576313057026549,NA,0.306020157442729,0.146707398814406,NA,-0.0830514048539723,NA,NA, 
                    -5.50843414313462,0.0481838820758654,0.654929446597667,-0.246427875807515,-1.57918379746519,0.564391080737743,NA,0.314787237049235,0.152913494323542,NA,-0.0820842536572095,NA,NA, 
                    -5.04128403054266,0.0455625413971094,0.469403895320683,NA,NA,NA,0.640933057654065,0.136287720338883,0.0870129583958614,NA,-0.32399550689861,NA,NA, 
                    -5.01118892793675,0.0452892628099635,0.475051310915698,-0.241292175672118,NA,NA,0.646047553855776,0.143488927568076,0.0944601675250666,NA,-0.317591182800432,NA,NA, 
                    -5.59168715099848,0.0514507641228808,0.665591573503305,NA,-1.5868743698199,NA,0.607511428853816,0.17809825597405,0.0781292676063939,NA,-0.0652828266451379,NA,NA, 
                    -5.53948002780689,0.050943478283935,0.672654871002664,-0.309218848673974,-1.59071213438869,NA,0.615208896218576,0.187768467209457,0.0850878709846472,NA,-0.0675191366649927,NA,NA, 
                    -5.28093977999532,0.0448542586287956,0.479804049197672,NA,NA,0.460510755155678,0.673393265652911,0.179461909716774,0.135308666128271,NA,-0.381855445377289,NA,NA, 
                    -5.26874487639678,0.044889252383726,0.484141988756855,-0.178020722341407,NA,0.446723959154768,0.677478572289162,0.1863500158741,0.141056631095187,NA,-0.374376561260693,NA,NA, 
                    -5.77462025126346,0.0489717127380643,0.675795609568105,NA,-1.57052372344164,0.583937182959596,0.65528377702912,0.216188812202953,0.107144768614505,NA,-0.108185107978506,NA,NA, 
                    -5.73405103459869,0.0486814094494299,0.681890206588029,-0.261233961736246,-1.57461073648165,0.571712977048013,0.661885658816802,0.225283482664415,0.113596301721287,NA,-0.107974324574331,NA,NA, 
                    -0.248957799781813,0.0712233921954444,0.753658723582425,NA,NA,NA,NA,NA,NA,-1.29528553517291,-0.280448698723948,NA,NA, 
                    0.2141516374629,0.06941755951616,0.754808352525162,-0.118635621745677,NA,NA,NA,NA,NA,-1.35790350446374,-0.339869090458952,NA,NA, 
                    -0.909101307494049,0.0738322495978113,0.824926111709595,NA,-1.22861925994164,NA,NA,NA,NA,-1.19833744778169,-0.107435213085878,NA,NA, 
                    -0.500166639940089,0.0722235537781943,0.82589085717251,-0.113362071385763,-1.22410513103898,NA,NA,NA,NA,-1.25137471963078,-0.182360446557811,NA,NA, 
                    0.016586029469363,0.0621450494008043,0.781736458599355,NA,NA,0.539573486717927,NA,NA,NA,-1.28951392000492,-0.275598097348466,NA,NA, 
                    0.491352517754988,0.0614399914898794,0.771606043767406,-0.223999062429252,NA,0.496364454648367,NA,NA,NA,-1.35732419238902,-0.336433675283392,NA,NA, 
                    -0.666312342552917,0.0648954244943249,0.848955102293702,NA,-1.19562323089337,0.562451867195023,NA,NA,NA,-1.18959065251731,-0.107323746884822,NA,NA, 
                    -0.251391165287329,0.064151863856716,0.839594452969423,-0.200836804167907,-1.20372049357761,0.539588449871348,NA,NA,NA,-1.2455924068796,-0.186650703651993,NA,NA, 
                    -0.757930866381192,0.0780170699948384,0.759277641796201,NA,NA,NA,0.462977714221735,NA,NA,-1.28985483061752,-0.237129557969796,NA,NA, 
                    -0.264769688585027,0.0765259736289114,0.762900993169671,0.0583315078465349,NA,NA,0.518652198820682,NA,NA,-1.36719188049738,-0.295287090036481,NA,NA, 
                    -1.43291730304284,0.0801412904807946,0.840247548035838,NA,-1.18738637039701,NA,0.47736006499267,NA,NA,-1.19306258372092,-0.0530005317228033,NA,NA, 
                    -1.03707814035939,0.0789598749478004,0.845700849591552,0.0320260946000451,-1.18300171003801,NA,0.536865411886643,NA,NA,-1.25511809627445,-0.124632906033761,NA,NA, 
                    -0.50182367175865,0.0681780077287944,0.799832881656336,NA,NA,0.767491639160305,0.49515905370582,NA,NA,-1.28878454043404,-0.310078676877069,NA,NA, 
                    0.0384088288709795,0.0672872287092578,0.794936488685614,-0.0568552369505526,NA,0.782412591126197,0.564137053202616,NA,NA,-1.3762046105601,-0.388293566504659,NA,NA, 
                    -1.1544873068737,0.0705387748358553,0.871661871883092,NA,-1.09941127542177,0.762100639585785,0.505426222838305,NA,NA,-1.19647126202098,-0.122947670287577,NA,NA, 
                    -0.72226629066348,0.0697724735306004,0.870412083835772,-0.0653135142485244,-1.11430026882844,0.800530120977269,0.576601418959218,NA,NA,-1.26634275381492,-0.214541346369205,NA,NA, 
                    1.1359430191102,0.0689199569921416,0.677781003649423,NA,NA,NA,NA,0.216510375412254,NA,-1.4852729519781,-0.111374531011489,NA,NA, 
                    1.28607194846889,0.0681721346455749,0.685774665878511,-0.406044699833448,NA,NA,NA,0.223266636946752,NA,-1.49861361976665,-0.103743440800875,NA,NA, 
                    0.133199671567708,0.0706251893453331,0.792703494759468,NA,-1.17292042875303,NA,NA,0.252892564643657,NA,-1.33146904127991,0.0500085045272119,NA,NA, 
                    0.290070957903417,0.0697531425529376,0.800480118975116,-0.419570077104355,-1.17279235627729,NA,NA,0.260585360251374,NA,-1.34397847007659,0.0502452572180229,NA,NA, 
                    0.920716274488847,0.0674186916622887,0.699251948896467,NA,NA,0.603027092650784,NA,0.282866163495852,NA,-1.49831770768775,-0.166455769050804,NA,NA, 
                    1.09865522519812,0.0668344677862683,0.708057425178143,-0.406436329876865,NA,0.586626522759505,NA,0.290787406583875,NA,-1.51755979287369,-0.15490874377655,NA,NA, 
                    -0.0422226589733008,0.0681430244014976,0.81093231375978,NA,-1.13395085610429,0.673854640371363,NA,0.310953640442962,NA,-1.3445998876225,-0.000582461986530435,NA,NA, 
                    0.144329339508741,0.0674351512234474,0.819408469088775,-0.421066291807789,-1.13369078181775,0.658901714953156,NA,0.319770470237041,NA,-1.36345322850652,0.00389617038444336,NA,NA, 
                    0.879853830396698,0.069375312315558,0.706559749915699,NA,NA,NA,0.645795079994653,0.131589519844932,NA,-1.48051378049601,-0.14017574656806,NA,NA, 
                    1.0343081103005,0.0684925730468475,0.713908665000383,-0.400919100865733,NA,NA,0.64660378293312,0.138945466168688,NA,-1.49278964168201,-0.134826880058296,NA,NA, 
                    -0.124504010537163,0.0710443988117119,0.821625366121056,NA,-1.1598363874108,NA,0.624659766915414,0.167293664416992,NA,-1.3255904799827,0.0225245899134138,NA,NA, 
                    0.0408575160199021,0.0700041839119728,0.82947320476911,-0.421680651666887,-1.16160652197294,NA,0.628879287203239,0.174895944968615,NA,-1.33763308044534,0.021126270906799,NA,NA, 
                    0.641783746109139,0.0680889722119265,0.731599493276717,NA,NA,0.612811799976097,0.680482706583784,0.200726693694598,NA,-1.49546696826716,-0.195043015065113,NA,NA, 
                    0.823324383960497,0.0673751575412436,0.739624872616369,-0.399437657300493,NA,0.595794304396951,0.680533770168355,0.209353730147743,NA,-1.51347934634877,-0.185958799237064,NA,NA, 
                    -0.325017691123364,0.0687546232979501,0.844161434335178,NA,-1.12869674579975,0.682383629645187,0.673137049293525,0.226476059447046,NA,-1.34043402887662,-0.0265218056076424,NA,NA, 
                    -0.129788793306639,0.0678766188171585,0.852378798855082,-0.42107299652452,-1.13035422024905,0.666768380879092,0.675990576949325,0.235516530507834,NA,-1.35862593078232,-0.0235962529899503,NA,NA, 
                    1.18386255709381,0.0676393605587038,0.68482967005371,NA,NA,NA,NA,NA,0.0712150180760869,-1.47951232255278,-0.136035565172192,NA,NA, 
                    1.35362175493613,0.0667893805011202,0.693446582022707,-0.421617677647889,NA,NA,NA,NA,0.0804708974637896,-1.49513466010817,-0.128692774232337,NA,NA, 
                    0.185593984449894,0.0691205708261166,0.804352287646282,NA,-1.19501368058861,NA,NA,NA,0.0840492125091041,-1.32479037787853,0.024387683985829,NA,NA, 
                    0.36343356749235,0.0681389738460659,0.81266950498088,-0.434981946807962,-1.19491883079908,NA,NA,NA,0.0911661144639955,-1.33960888014889,0.0241826022745104,NA,NA, 
                    0.967141928000987,0.0658815348931798,0.706323170633543,NA,NA,0.598099245562363,NA,NA,0.166683885435743,-1.48945766534078,-0.195459824727147,NA,NA, 
                    1.1683571917024,0.0651733032708466,0.716146953684225,-0.425080696960852,NA,0.582686211600225,NA,NA,0.17378102210416,-1.5115117289913,-0.183587880145864,NA,NA, 
                    0.00859004660580046,0.0664185353861825,0.822140310935296,NA,-1.15272668993017,0.668388308641359,NA,NA,0.158643806517399,-1.33463483856701,-0.030452369403318,NA,NA, 
                    0.218488701535474,0.0655925467684065,0.831409651417756,-0.439174505617196,-1.15235207802828,0.654244928940057,NA,NA,0.164159597921488,-1.35619598145134,-0.02580282335861,NA,NA, 
                    0.881401353172229,0.0685744405431919,0.713078639261917,NA,NA,NA,0.630988650782389,NA,0.0445678427809933,-1.47240978890188,-0.163647363791107,NA,NA, 
                    1.05506895044217,0.0675809546293439,0.721088442162593,-0.420398666354914,NA,NA,0.633278346138187,NA,0.0551325488387969,-1.48681445883525,-0.158708512398236,NA,NA, 
                    -0.121942346840257,0.0700586530391404,0.833081622764077,NA,-1.1833517205226,NA,0.611109613923716,NA,0.0546551600539492,-1.31651475648392,-0.00176401098951855,NA,NA, 
                    0.0639066999504393,0.0688980195120218,0.84163145587943,-0.441379339751624,-1.18538945093943,NA,0.617279536396363,NA,0.0625250738256869,-1.33073591952351,-0.00375098366723597,NA,NA, 
                    0.64800174548236,0.0670192611796832,0.736822203776761,NA,NA,0.603984234795625,0.662981987558546,NA,0.13073746842473,-1.48389628118272,-0.22292666936728,NA,NA, 
                    0.852741059829493,0.0661751996329896,0.745942365684109,-0.422710265710023,NA,0.587747695135888,0.664650501905276,NA,0.139660326776755,-1.50465738085701,-0.213628977361371,NA,NA, 
                    -0.318323135047778,0.0675360229984182,0.853861345649262,NA,-1.14875412433425,0.673256467068699,0.656736641494535,NA,0.118355795839993,-1.32765503053471,-0.0550439335408939,NA,NA, 
                    -0.0996613416869625,0.0665269611481884,0.863074275183574,-0.444216080565887,-1.15054622962296,0.658294420259221,0.66158781815209,NA,0.125101231105537,-1.34850051233162,-0.052132267037498,NA,NA, 
                    1.14113805921014,0.0686262560831525,0.691461364639985,NA,NA,NA,NA,0.227346528153646,0.069941589356084,-1.49122367208356,-0.134908705090682,NA,NA, 
                    1.28903904283888,0.0678931147021265,0.699518696601972,-0.405914487849961,NA,NA,NA,0.234216673623273,0.0792153973400157,-1.50458509157201,-0.127228644658132,NA,NA, 
                    0.110617043313094,0.070472973090989,0.812148276888803,NA,-1.20080306983436,NA,NA,0.265574108264563,0.0837443560137544,-1.33622005544092,0.0274132613312266,NA,NA, 
                    0.265808785300699,0.0696116143233642,0.819968402829147,-0.420050557321155,-1.20082869935851,NA,NA,0.273453333855714,0.0910068769285396,-1.34872279000424,0.027674760160111,NA,NA, 
                    0.90528069415587,0.067230264780098,0.715601982530496,NA,NA,0.607698348158015,NA,0.29714904755575,0.166929743504199,-1.50590596261379,-0.194186335514065,NA,NA, 
                    1.08161332319443,0.066660332029544,0.724579940608334,-0.407256536665858,NA,0.591470573334898,NA,0.305032148738534,0.173769429095171,-1.52526796893653,-0.182191192231663,NA,NA, 
                    -0.0825005082607792,0.0680766064578927,0.832894009850493,NA,-1.16113261581788,0.679419706945785,NA,0.327634947181188,0.160519645678488,-1.35078191433482,-0.0266973930561778,NA,NA, 
                    0.102455800264811,0.0673829672815349,0.841438869465271,-0.421809931167651,-1.16078367153674,0.664469746535309,NA,0.336500574318248,0.165840840927091,-1.3696510307838,-0.0218434415423822,NA,NA, 
                    0.894895836399579,0.0690526084169665,0.718313163249658,NA,NA,NA,0.633914909616235,0.144884715762084,0.0411325734787038,-1.48584088117038,-0.163300039089312,NA,NA, 
                    1.04681950884808,0.0681861302805394,0.725681516796932,-0.400799709154184,NA,NA,0.634557967537651,0.15238120909441,0.0515934146430758,-1.49810504383299,-0.158014595424805,NA,NA, 
                    -0.135495338861786,0.0708611985116973,0.839190060798713,NA,-1.18703220157326,NA,0.610724930537695,0.182705177597229,0.0521333002566433,-1.32991418870004,-0.000222531552118684,NA,NA, 
                    0.0280316319237623,0.0698322870625597,0.847048974350952,-0.422296105919889,-1.18895302498215,NA,0.614880127692227,0.190537656520978,0.0600744847584931,-1.34193072465031,-0.00169853586988048,NA,NA, 
                    0.639729951834181,0.0678648268847686,0.744957244306552,NA,NA,0.615699785977301,0.663991920698375,0.217830562916121,0.12850891455161,-1.50189273651119,-0.222669203727912,NA,NA, 
                    0.819693194074183,0.0671662915400128,0.753156951589414,-0.400968026466397,NA,0.598970520566259,0.664084074400893,0.226459351351926,0.137076186320361,-1.52008638002372,-0.213285835674628,NA,NA, 
                    -0.349844107026057,0.0686490819870476,0.863097246934161,NA,-1.15518654939396,0.686067834593177,0.655213941443391,0.246302213132286,0.117513254286819,-1.34563386578097,-0.0532481073153119,NA,NA, 
                    -0.155990093852587,0.0677842519969421,0.87138668796361,-0.422569314661981,-1.15675570106065,0.670576306005039,0.658148300931847,0.255472676996857,0.124037468491998,-1.36390835842689,-0.05010285151121,NA,NA, 
                    -5.25370880351358,0.0473458317356627,0.523052423097652,NA,NA,NA,NA,NA,NA,NA,NA,-0.105245106067569,NA, 
                    -5.14041176181382,0.045311655287253,0.525347363613192,-0.0404094232563133,NA,NA,NA,NA,NA,NA,NA,-0.0892190404234612,NA, 
                    -5.62741890571533,0.0519813993741946,0.645265929506864,NA,-1.37251290379951,NA,NA,NA,NA,NA,NA,-0.0121908625737228,NA, 
                    -5.48225412322442,0.0495043243571226,0.653044119339641,-0.082670335805729,-1.36954631417797,NA,NA,NA,NA,NA,NA,-0.00496269060603742,NA, 
                    -5.07246395473077,0.0401395560052238,0.551403639989895,NA,NA,0.747107396083474,NA,NA,NA,NA,NA,-0.348717945152067,NA, 
                    -4.96766103588527,0.0387603104700136,0.549204364106157,-0.0589021282322699,NA,0.720262218559556,NA,NA,NA,NA,NA,-0.345066387253942,NA, 
                    -5.49371207947746,0.0455635861584082,0.677150537906435,NA,-1.35496499853366,0.745453734141366,NA,NA,NA,NA,NA,-0.246136175979738,NA, 
                    -5.37571488505988,0.0438868309181334,0.679601656190245,-0.0668456799514074,-1.35739968125477,0.727344191848175,NA,NA,NA,NA,NA,-0.246832958316575,NA, 
                    -5.44161687345928,0.0478948340111342,0.555281711821505,NA,NA,NA,0.402744343405844,NA,NA,NA,NA,0.0480510114610398,NA, 
                    -5.29382990796433,0.045109456549417,0.557696263292885,-0.0119128847985868,NA,NA,0.401243427297402,NA,NA,NA,NA,0.0828307228661637,NA, 
                    -5.88692972294905,0.0533406274444021,0.673077205357764,NA,-1.30077309595971,NA,0.441287745540814,NA,NA,NA,NA,0.142451653104034,NA, 
                    -5.73396939409788,0.0504298139090152,0.68209904662881,-0.0437329944242169,-1.30024316267259,NA,0.439667895798881,NA,NA,NA,NA,0.171089290322676,NA, 
                    -5.27520305744069,0.039206062332898,0.600189915922537,NA,NA,0.921243504570375,0.47204292517535,NA,NA,NA,NA,-0.193132473612262,NA, 
                    -5.13355834804407,0.0369228464389229,0.597901876677366,-0.0206638154365977,NA,0.911806691792016,0.480302548322529,NA,NA,NA,NA,-0.177740456971285,NA, 
                    -5.76518432254967,0.0455336967693765,0.719226722540227,NA,-1.26711150508487,0.913236208127401,0.497405293034975,NA,NA,NA,NA,-0.104610612842701,NA, 
                    -5.63900305033197,0.0432874175085526,0.723062537956541,-0.0198948855088449,-1.27803429656526,0.915353595315984,0.504534464724404,NA,NA,NA,NA,-0.0901230264919994,NA, 
                    -4.38007767098293,0.0298643475378971,0.577546025422991,NA,NA,NA,NA,0.260175697509707,NA,NA,NA,0.163004965399364,NA, 
                    -4.38988924292244,0.0298879681300911,0.578431437800037,0.012120575662903,NA,NA,NA,0.258789078624437,NA,NA,NA,0.169913562789549,NA, 
                    -4.90104647448061,0.0353944203173036,0.715720663387619,NA,-1.32943183555418,NA,NA,0.306454742393684,NA,NA,NA,0.311635235867363,NA, 
                    -4.9126328588085,0.0353996234095968,0.716930818534382,0.0155324937181096,-1.32993968518301,NA,NA,0.304960527512889,NA,NA,NA,0.321233176101628,NA, 
                    -4.54534672451674,0.0286199510625522,0.588659138929209,NA,NA,0.816423188801001,NA,0.242682083958513,NA,NA,NA,-0.133676773826366,NA, 
                    -4.5422752377834,0.0285398598113593,0.589870595637138,-7.70199656710578e-06,NA,0.814514814187565,NA,0.241407670985731,NA,NA,NA,-0.131392049224863,NA, 
                    -5.17095693813481,0.0354976911900884,0.744011150213929,NA,-1.32835322404994,0.858199941482398,NA,0.285591576339754,NA,NA,NA,-0.0255507805380925,NA, 
                    -5.17892977433641,0.0354859214109186,0.74518181012962,0.0119946804717575,-1.32875484318001,0.856780626479067,NA,0.284148537148715,NA,NA,NA,-0.0173233152405777,NA, 
                    -4.49968690861921,0.0297656059411091,0.59560961651947,NA,NA,NA,0.453703824821977,0.181837774657426,NA,NA,NA,0.160771501149573,NA, 
                    -4.51815892111787,0.0298760738516328,0.59608655114517,0.0200472040821542,NA,NA,0.453252896409333,0.180524250154736,NA,NA,NA,0.170820722482995,NA, 
                    -5.01324713436856,0.0352135113490135,0.733319055002703,NA,-1.32669402347638,NA,0.444206369865167,0.227192123615171,NA,NA,NA,0.310168686799049,NA, 
                    -5.03157321482907,0.0352876958303668,0.734197067349048,0.0216580027698655,-1.32719830370149,NA,0.44380052075515,0.225812136940419,NA,NA,NA,0.322145676422736,NA, 
                    -4.68654039486107,0.0284129879253184,0.611303013520245,NA,NA,0.8259418707024,0.517161830563226,0.148485504791226,NA,NA,NA,-0.131613808378896,NA, 
                    -4.69532749191846,0.0284524995486239,0.61194702244498,0.0106395720610908,NA,0.824638546521673,0.516512419516742,0.147363223526398,NA,NA,NA,-0.125402569654112,NA, 
                    -5.30480806521308,0.0352454221442314,0.765925225687522,NA,-1.32223763043664,0.864746872642695,0.501775668152242,0.190997342686386,NA,NA,NA,-0.0217327326421058,NA, 
                    -5.32167143444208,0.0353247178640551,0.766667762461299,0.0198615097187497,-1.32271013138812,0.863778862741091,0.501397564873681,0.1897146762734,NA,NA,NA,-0.0106697802322442,NA, 
                    -4.30046812818607,0.0286415528090629,0.577926824348809,NA,NA,NA,NA,NA,0.238910175478933,NA,NA,0.166622660339305,NA, 
                    -4.3178408059262,0.0287383300602542,0.578572840996937,0.0185076706685154,NA,NA,NA,NA,0.238628209738297,NA,NA,0.176053087294825,NA, 
                    -4.81492431441077,0.0340696925474525,0.717205578899268,NA,-1.33527565107307,NA,NA,NA,0.246083597834014,NA,NA,0.318838626574845,NA, 
                    -4.83439468707919,0.0341509699315583,0.718185497984883,0.0221315737850082,-1.33586195887209,NA,NA,NA,0.245946333236132,NA,NA,0.331039106503729,NA, 
                    -4.47171382436507,0.0274634743448892,0.589720485782333,NA,NA,0.80723788053509,NA,NA,0.226589933314532,NA,NA,-0.123288120377539,NA, 
                    -4.4750801354135,0.0274461520686128,0.590725949315505,0.00536834000813308,NA,0.805606895642348,NA,NA,0.225719942696146,NA,NA,-0.118987309716831,NA, 
                    -5.09339290010724,0.0343128766923011,0.74620755110403,NA,-1.33258479796313,0.847391943694044,NA,NA,0.194787932090372,NA,NA,-0.00906143983580939,NA, 
                    -5.1070754316442,0.03435567204133,0.747243782236606,0.0166243382308624,-1.33310950918854,0.846196157808589,NA,NA,0.194420421976966,NA,NA,0.000893713690361924,NA, 
                    -4.4435056374832,0.0288031482568172,0.597025586399976,NA,NA,NA,0.456963809307307,NA,0.207568789129273,NA,NA,0.161460716864706,NA, 
                    -4.46832627891968,0.0289748514789381,0.597307763167783,0.0253553335195522,NA,NA,0.456492810969688,NA,0.207708340033633,NA,NA,0.173563010508379,NA, 
                    -4.95187814818304,0.0341543112295585,0.736134575201235,NA,-1.33349978910765,NA,0.449764193116465,NA,0.210581298430241,NA,NA,0.314876778408552,NA, 
                    -4.97694584606654,0.0342935637127504,0.736814175542917,0.0272805841058544,-1.33406336613632,NA,0.449313056765316,NA,0.210824255627208,NA,NA,0.329031977581592,NA, 
                    -4.64104630284164,0.0276030914109354,0.613117486106763,NA,NA,0.81729671912578,0.516917178107054,NA,0.187298897164088,NA,NA,-0.125605433192625,NA, 
                    -4.65466661771831,0.0276894945575215,0.613613949479438,0.0146127547241548,NA,0.816190484133118,0.516254891540586,NA,0.187007265004292,NA,NA,-0.11793839015087,NA, 
                    -5.25743128981287,0.034404699813219,0.769557118986793,NA,-1.32820090014882,0.854714173456202,0.504799155057073,NA,0.151548481362113,NA,NA,-0.00910006093933466,NA, 
                    -5.27859015576572,0.0345250245797127,0.77020144117455,0.0233057179956675,-1.32876070922682,0.853898455853778,0.504335490257315,NA,0.151611347149762,NA,NA,0.00322112479143608,NA, 
                    -4.3726769130425,0.0293599759116165,0.582004538280795,NA,NA,NA,NA,0.256630393224215,0.229505113491776,NA,NA,0.150785724304937,NA, 
                    -4.38928250998892,0.0294498600116291,0.582622056168734,0.0182079758007323,NA,NA,NA,0.255224111061049,0.229287046851363,NA,NA,0.16015010130499,NA, 
                    -4.90371968387422,0.0349630343001285,0.722491910404588,NA,-1.34061019534621,NA,NA,0.303999194473865,0.235568183926194,NA,NA,0.300927118619493,NA, 
                    -4.92285351597074,0.0350415508743103,0.723421268444508,0.0222542102815169,-1.34116151709268,NA,NA,0.302510498625179,0.235525610256171,NA,NA,0.313224131184625,NA, 
                    -4.53490721385446,0.0280615511905721,0.593244906363521,NA,NA,0.811214664551369,NA,0.239698908840276,0.217148030660462,NA,NA,-0.140275904716596,NA, 
                    -4.53882213763315,0.0280505550786226,0.594174335245133,0.0061368858951517,NA,0.809640218950614,NA,0.238449367283056,0.216391247272305,NA,NA,-0.135652733379248,NA, 
                    -5.17235805620747,0.0350500989948253,0.751316707177156,NA,-1.33812397666168,0.853342423341039,NA,0.285242776300499,0.184384247980424,NA,NA,-0.0287203495692504,NA, 
                    -5.18726559283361,0.0351059644382403,0.752237541122742,0.0180529389694161,-1.33862757153615,0.852238923268507,NA,0.283838847961116,0.184185296509989,NA,NA,-0.0182066094243297,NA, 
                    -4.48889194574854,0.0292832992882774,0.599372747704643,NA,NA,NA,0.444375478152507,0.181184366606234,0.201609743699229,NA,NA,0.150448045493241,NA, 
                    -4.51323011328692,0.0294500483266573,0.599629616417242,0.0252889062809138,NA,NA,0.444031328728411,0.179827901827238,0.201809177264592,NA,NA,0.162585174064441,NA, 
                    -5.01175258654332,0.0348006141122657,0.73933009086078,NA,-1.33743645422345,NA,0.433257623186266,0.228095059360423,0.203816685073443,NA,NA,0.301594806675744,NA, 
                    -5.03672342174643,0.0349385793521052,0.739968616165253,0.0275666136529586,-1.33797396423658,NA,0.432951169037771,0.226695460038222,0.204140678823104,NA,NA,0.31591913063246,NA, 
                    -4.67239685985278,0.0279026337876801,0.614798247209557,NA,NA,0.820804439300588,0.50724933343532,0.149097706690874,0.181702007376883,NA,NA,-0.136538534264545,NA, 
                    -4.68682106138923,0.0279967272436564,0.615227537728447,0.0155894817231554,NA,0.819764956112594,0.506725284454096,0.14795665181077,0.181511989196868,NA,NA,-0.128463934917771,NA, 
                    -5.30185879843136,0.0348362376101316,0.772247555599484,NA,-1.33209984346715,0.859854352467446,0.491034136647564,0.19460463714649,0.145168453184368,NA,NA,-0.0229368284517464,NA, 
                    -5.32443866032105,0.0349703524021883,0.772794076115422,0.0248549626977364,-1.33264792554781,0.85913729456859,0.490743407978202,0.193324489564062,0.145371916281534,NA,NA,-0.0100018171134774,NA, 
                    -0.550165097083812,0.0658839631906309,0.743332192737508,NA,NA,NA,NA,NA,NA,-1.21371404349558,NA,0.0496230413705503,NA, 
                    -0.257591756930784,0.0629227177746709,0.747751960748423,-0.22271631267506,NA,NA,NA,NA,NA,-1.22776453139457,NA,0.0420513972962163,NA, 
                    -1.19658719769554,0.0682650188724543,0.816840588574488,NA,-1.13916088407502,NA,NA,NA,NA,-1.12098188338707,NA,0.11465939403769,NA, 
                    -0.909144817981527,0.0652284378925202,0.821940667355665,-0.229840404250278,-1.12519353096396,NA,NA,NA,NA,-1.13264458293209,NA,0.104053790301107,NA, 
                    -0.570791244014944,0.062267162788978,0.77804654600468,NA,NA,0.729629465674828,NA,NA,NA,-1.22003541126874,NA,-0.206858902081889,NA, 
                    -0.274739456002913,0.0602209264768744,0.778414764647318,-0.255500988604946,NA,0.674621031683409,NA,NA,NA,-1.23773092504972,NA,-0.215618002582921,NA, 
                    -1.25070409237173,0.0653144201276003,0.855728501434595,NA,-1.13483772802622,0.72860441916427,NA,NA,NA,-1.12798996009096,NA,-0.136856586861572,NA, 
                    -0.987742144348191,0.0633217252377603,0.855949816498905,-0.239204698702425,-1.1208511664706,0.682755198568354,NA,NA,NA,-1.14089528480843,NA,-0.147913649851432,NA, 
                    -0.911832921068729,0.0657159160333504,0.766930703511257,NA,NA,NA,0.490843829329367,NA,NA,-1.17174048635831,NA,0.246878749214576,NA, 
                    -0.558502108966267,0.0615878698669016,0.771710387723273,-0.18372813919704,NA,NA,0.497525111153142,NA,NA,-1.18605620564969,NA,0.252518741667526,NA, 
                    -1.58610361651288,0.0681536430846544,0.842622663567736,NA,-1.06368427281766,NA,0.509383513545016,NA,NA,-1.08047235379491,NA,0.308104758431039,NA, 
                    -1.27259849435592,0.0642084934353913,0.847788848829228,-0.178495013928394,-1.04491486899125,NA,0.515760461228225,NA,NA,-1.09007884180408,NA,0.314938901414409,NA, 
                    -0.951977412654319,0.0617797951874474,0.816758554968416,NA,NA,0.913035387035661,0.521745881448122,NA,NA,-1.18934038892149,NA,-0.0136478880955734,NA, 
                    -0.59630499569067,0.0585750655871868,0.816784157656238,-0.209359663427241,NA,0.871746104604235,0.535454962216736,NA,NA,-1.20745809899834,NA,-0.0178550727421101,NA, 
                    -1.65387556249348,0.0649980924297456,0.896475069010178,NA,-1.04563979741503,0.902661763308695,0.536472213970781,NA,NA,-1.10094030817794,NA,0.0456979769232812,NA, 
                    -1.37030501913039,0.0621056250941304,0.896569509500811,-0.182409164730954,-1.03166993289297,0.873605120832681,0.549396214338577,NA,NA,-1.11141640908519,NA,0.0434889271450656,NA, 
                    0.101521792573159,0.0525200337211696,0.766559862996642,NA,NA,NA,NA,0.342259953976537,NA,-1.22754213981277,NA,0.506070097170275,NA, 
                    0.163498188965457,0.0519089194465667,0.769717192998721,-0.0535527506043043,NA,NA,NA,0.341920581098177,NA,-1.22792941050839,NA,0.48531381645229,NA, 
                    -0.618194224975325,0.0547286685578465,0.853770259099277,NA,-1.01660701229829,NA,NA,0.373443521177707,NA,-1.13167104444651,NA,0.578750726037648,NA, 
                    -0.567787578227782,0.0541790735676226,0.856659445482953,-0.0422377037847379,-1.01646909076201,NA,NA,0.372634088291697,NA,-1.13167614650581,NA,0.563529964527428,NA, 
                    -0.166681344859937,0.0542740155353747,0.802225283372036,NA,NA,0.812875862675856,NA,0.344615773266905,NA,-1.25670162988743,NA,0.212050215372045,NA, 
                    -0.0804494336220785,0.0534656011333128,0.806373307663171,-0.0721654746850134,NA,0.807486230459241,NA,0.343898991278778,NA,-1.25771926577818,NA,0.186284607019249,NA, 
                    -0.992144225620887,0.0574210649193975,0.900690945478714,NA,-1.01422707317763,0.841399750829633,NA,0.36973309786967,NA,-1.15349193194477,NA,0.255431713605356,NA, 
                    -0.928959832009011,0.0567750927690838,0.903907410759798,-0.0512577626772323,-1.01313356830149,0.837058255189007,NA,0.368607928126934,NA,-1.15387630698935,NA,0.238287026821219,NA, 
                    -0.0166080864767465,0.0526089791724463,0.787642775784747,NA,NA,NA,0.502833160794509,0.261595227148303,NA,-1.23365112200748,NA,0.503459135736101,NA, 
                    0.0297796582756629,0.0521281265826143,0.790015937934118,-0.0401582800417255,NA,NA,0.500791286347096,0.26135463200839,NA,-1.2335594041284,NA,0.488084056275092,NA, 
                    -0.728882644614675,0.0546968139420277,0.874641649047839,NA,-1.01046971037739,NA,0.492789585410099,0.292035511945682,NA,-1.13747041592882,NA,0.577439062295396,NA, 
                    -0.691549366894578,0.0542577598602634,0.876911782783123,-0.0313149032606074,-1.01061391656746,NA,0.49125066127038,0.291347962124082,NA,-1.13707381494101,NA,0.56655950051999,NA, 
                    -0.307217149901283,0.0543154965418132,0.826877869198633,NA,NA,0.820496804192025,0.538289021101739,0.253195355192641,NA,-1.26194902834012,NA,0.215696796679774,NA, 
                    -0.237995693732704,0.0536525559164385,0.830121649030243,-0.0577648686434426,NA,0.815959377598353,0.5356822969218,0.252837784196354,NA,-1.26245357226949,NA,0.195216588880145,NA, 
                    -1.12244338588537,0.0573322290439031,0.924592067747972,NA,-1.00596035794688,0.847132501104798,0.525383364084907,0.277878761012303,NA,-1.15837634709574,NA,0.260121184404694,NA, 
                    -1.07302555763621,0.0568057169059674,0.927151108116407,-0.0400692108318319,-1.00535751101963,0.84350230808615,0.523684619973624,0.277021860351329,NA,-1.15835564938147,NA,0.247031060485534,NA, 
                    0.198911712192833,0.0510264041645975,0.769347766715389,NA,NA,NA,NA,NA,0.310341345573681,-1.22888310171175,NA,0.512441694266108,NA, 
                    0.250634802966847,0.0505002222564101,0.772091795448409,-0.0451588932701067,NA,NA,NA,NA,0.30670396799179,-1.22896842514629,NA,0.495309255824229,NA, 
                    -0.518095909914364,0.0531771419793731,0.857051140133842,NA,-1.02313430280587,NA,NA,NA,0.307893530146464,-1.13256058935014,NA,0.587816066201484,NA, 
                    -0.478503460970227,0.0527167463449127,0.859549405482882,-0.0336845994662818,-1.02315016287394,NA,NA,NA,0.304651342429643,-1.13224007111491,NA,0.576227387799922,NA, 
                    -0.076599745855278,0.0528385963193443,0.805291028564043,NA,NA,0.798139078618901,NA,NA,0.32101099991585,-1.25736266965816,NA,0.227365319515184,NA, 
                    0.000824586596764378,0.0521063013067217,0.809074265508279,-0.0652046826176942,NA,0.793235817864116,NA,NA,0.316367403273066,-1.25812642506987,NA,0.204391767700556,NA, 
                    -0.902798662686697,0.0560012442018118,0.903978367202208,NA,-1.01756564376298,0.825945414208123,NA,NA,0.286343580202284,-1.15353515383213,NA,0.27512543377845,NA, 
                    -0.847837650597516,0.0554249886670401,0.906914099960119,-0.0450445562859997,-1.01674125158695,0.822012690475102,NA,NA,0.282679181503857,-1.15366892633142,NA,0.260449895731623,NA, 
                    0.0551303340295733,0.0513656778442293,0.791091207827018,NA,NA,NA,0.502817446200675,NA,0.267880405186073,-1.23403695891465,NA,0.507573396213274,NA, 
                    0.0933056021965127,0.0509531522871815,0.793155145730676,-0.0334830942267089,NA,NA,0.501135101581281,NA,0.265150175116334,-1.23372863239176,NA,0.495058232376409,NA, 
                    -0.656075026816674,0.0533980546681243,0.878875978724122,NA,-1.01806919680699,NA,0.494887903917794,NA,0.263837221982794,-1.13730881480274,NA,0.584527453185058,NA, 
                    -0.627478983132103,0.0530313659698575,0.880851033595544,-0.0244323759243767,-1.01832072258228,NA,0.493629738967482,NA,0.261344991117891,-1.1366739124947,NA,0.5765530205919,NA, 
                    -0.245264522954488,0.0531809508919681,0.830342447788273,NA,NA,0.806004357649641,0.534940421131723,NA,0.273042140109972,-1.26157225706862,NA,0.227383748138611,NA, 
                    -0.182448752993338,0.0525735479445981,0.833339897810674,-0.0527509990848678,NA,0.801835337797204,0.532722889820129,NA,0.269514112133844,-1.26191073718781,NA,0.208928992851474,NA, 
                    -1.06364686191263,0.0562133446990271,0.928789355686914,NA,-1.0111314927429,0.832088527825877,0.525154238672536,NA,0.236767577354489,-1.15724313526576,NA,0.276455984243408,NA, 
                    -1.02008252997367,0.0557365975887363,0.931169405512062,-0.0356845454154256,-1.01071486096739,0.828758951527165,0.523700353692169,NA,0.23392035292551,-1.15706043309969,NA,0.265119801918824,NA, 
                    0.125028058761392,0.0520471238904432,0.774925540559043,NA,NA,NA,NA,0.340341149122803,0.302072532054557,-1.23383344250576,NA,0.491874660145369,NA, 
                    0.176609986251451,0.0515247017500596,0.777622971003244,-0.0451507268670802,NA,NA,NA,0.339952023909255,0.29840853412502,-1.23391320761446,NA,0.474729611539287,NA, 
                    -0.605277157668122,0.0543123068718004,0.863861037853341,NA,-1.02887427703169,NA,NA,0.373303440809116,0.300137874429262,-1.13721129590592,NA,0.565706670358727,NA, 
                    -0.566057010879363,0.0538576441931671,0.866279464411185,-0.0332655876269403,-1.02884177325025,NA,NA,0.372467020714996,0.296910266614944,-1.13688720292334,NA,0.554289279995658,NA, 
                    -0.138001364202442,0.0537947465205553,0.812034513770924,NA,NA,0.807622405295045,NA,0.343401698838423,0.312698894821923,-1.26509371709775,NA,0.203773359743635,NA, 
                    -0.063524864101628,0.0530889869201814,0.81563222306174,-0.0630210528446264,NA,0.802817182681512,NA,0.342673771350376,0.308118718095869,-1.2657461901757,NA,0.181599639198057,NA, 
                    -0.975128041424567,0.0570347893555636,0.912003643376154,NA,-1.02332079823447,0.836527890656819,NA,0.371507204319869,0.279307624354742,-1.16099777905223,NA,0.249530553453575,NA, 
                    -0.923655934412673,0.0564902794152595,0.914716878578405,-0.0421979414166013,-1.02249066291123,0.832763846884735,NA,0.370399061622655,0.275778475279365,-1.16102765117864,NA,0.235900651516205,NA, 
                    0.00909157194651594,0.0521328474488042,0.794872578177456,NA,NA,NA,0.488733636251077,0.262826232860973,0.26184277096263,-1.23889198584328,NA,0.492021252036093,NA, 
                    0.0465341438353951,0.0517279226857273,0.796879924530735,-0.0329463720129461,NA,NA,0.48704308507553,0.262515084828636,0.259135321184871,-1.2385614903236,NA,0.479707716037827,NA, 
                    -0.71338639407876,0.0542809593971783,0.883557370175915,NA,-1.02259722238626,NA,0.477993168624362,0.295155898515818,0.258276245955922,-1.14203414575351,NA,0.567354748781509,NA, 
                    -0.685796173310245,0.0539241186292677,0.885446047624619,-0.023509831704443,-1.02281048600475,NA,0.476774673979967,0.294426794860431,0.255848340111532,-1.14137467546509,NA,0.5597492347121,NA, 
                    -0.275970723265731,0.0538440712318361,0.835028097309352,NA,NA,0.814946755931841,0.521853024100634,0.25597052209367,0.267043055590123,-1.26897657054592,NA,0.209609681162201,NA, 
                    -0.216377470257239,0.0532648995091594,0.837852299925954,-0.0503080046371215,NA,0.810901796974862,0.519682948999082,0.255550452986761,0.263610664367915,-1.26921042782058,NA,0.192036642218412,NA, 
                    -1.10302754374172,0.0569581401588953,0.934370385103856,NA,-1.01561956055479,0.841983728228218,0.509233554553251,0.283615642536071,0.231869813037964,-1.16459243937819,NA,0.256635217532418,NA, 
                    -1.06326237414259,0.0565148411004284,0.936539423060332,-0.032599341790884,-1.01520007903483,0.838835522550612,0.507882103443439,0.282740972475196,0.229187765063666,-1.16430302431773,NA,0.246425976938569,NA, 
                    -5.56050986803548,0.0563908726887283,0.47927592242372,NA,NA,NA,NA,NA,NA,NA,-0.297478741255332,-0.24952176581444,NA, 
                    -5.44912715105243,0.0545222659512973,0.474293179742133,-0.143688750052214,NA,NA,NA,NA,NA,NA,-0.278032239790049,-0.215405828033969,NA, 
                    -5.89920390194998,0.0605414132911172,0.603735826449833,NA,-1.44897839480442,NA,NA,NA,NA,NA,-0.105459159147829,-0.171477729737706,NA, 
                    -5.77839694382896,0.0584633285617121,0.606925816102445,-0.144244500563247,-1.4545216184539,NA,NA,NA,NA,NA,-0.0798637889720287,-0.14981198097384,NA, 
                    -5.18652075970731,0.0465314231923313,0.511864882561289,NA,NA,0.604210700493386,NA,NA,NA,NA,-0.281780618926455,-0.431290790961044,NA, 
                    -5.06641843848589,0.0452897034662958,0.500095280716269,-0.146138072314461,NA,0.556608613077234,NA,NA,NA,NA,-0.254747792235367,-0.407778694784086,NA, 
                    -5.54354750981909,0.0507680622416112,0.634293174184995,NA,-1.42894462506282,0.609911136901869,NA,NA,NA,NA,-0.0894853628267865,-0.318789639365882,NA, 
                    -5.40989516939081,0.0491716222751212,0.630092912177115,-0.137424327532837,-1.44694663898252,0.577295144527979,NA,NA,NA,NA,-0.0566596693841731,-0.30723635721428,NA, 
                    -5.97797413438717,0.0608428878687684,0.494753252121201,NA,NA,NA,0.453940163307669,NA,NA,NA,-0.253632754461003,-0.0904155543550075,NA, 
                    -5.85049015310257,0.0584879497483359,0.487974180036984,-0.0386297429700573,NA,NA,0.463836632564646,NA,NA,NA,-0.219034711127467,-0.0485711015025296,NA, 
                    -6.41435059197083,0.0661136201284913,0.620614505184486,NA,-1.39929954046244,NA,0.50709173905692,NA,NA,NA,-0.0530240848558456,-0.023944693343962,NA, 
                    -6.30899996625497,0.0639397141398757,0.625755239492448,-0.0762084009650622,-1.41205916240682,NA,0.517312901784583,NA,NA,NA,-0.0117270469285613,0.0067509035048401,NA, 
                    -5.58369312290138,0.0486765647298208,0.546239065077818,NA,NA,0.830353973910755,0.519972166282687,NA,NA,NA,-0.299749294968313,-0.282028030193741,NA, 
                    -5.42327833817549,0.0464581409292328,0.532329201077687,-0.0499235183483632,NA,0.814020922815641,0.54101167410726,NA,NA,NA,-0.265104582809857,-0.262835571823813,NA, 
                    -6.01164553560733,0.05398641594236,0.661192280460308,NA,-1.34288890186615,0.81597691945085,0.56580158884294,NA,NA,NA,-0.0829391290053617,-0.193153881126397,NA, 
                    -5.8629580482757,0.051745473936254,0.658238820061474,-0.0872392069415356,-1.37659619944694,0.817248674104594,0.584960708111521,NA,NA,NA,-0.0377817662917409,-0.18465058828586,NA, 
                    -4.86740106719009,0.0474635110829617,0.42954975798035,NA,NA,NA,NA,0.228276504253379,NA,NA,-0.278933447063443,-0.0958028383767183,NA, 
                    -4.79201438605804,0.047182055218656,0.432557293730769,-0.261570704049875,NA,NA,NA,0.2328279658313,NA,NA,-0.274149782374242,-0.137785552928383,NA, 
                    -5.40817113327975,0.0518192223242737,0.627001984475878,NA,-1.57280517453516,NA,NA,0.264357376248586,NA,NA,-0.0173599688931977,0.0168619435500838,NA, 
                    -5.31987078874954,0.0514571736451785,0.630055995722658,-0.297429180151207,-1.57343089209313,NA,NA,0.270435041823949,NA,NA,-0.0219293385922852,-0.0278863633203717,NA, 
                    -5.04285268662669,0.0480448291063625,0.428256693437244,NA,NA,0.499636266992731,NA,0.274220005132924,NA,NA,-0.344997343059531,-0.28064408811667,NA, 
                    -4.96657000791762,0.0476714482188364,0.431934444393,-0.242890277152749,NA,0.499028413009412,NA,0.27882394376357,NA,NA,-0.339956572963891,-0.320596393062592,NA, 
                    -5.51736319620014,0.0509520802632828,0.620740400734753,NA,-1.53536878688388,0.60143381147505,NA,0.304501557053704,NA,NA,-0.0700227766876191,-0.182814464016947,NA, 
                    -5.42460080498351,0.0504764206463757,0.624982129203912,-0.296995500820249,-1.53877454782368,0.604736438438873,NA,0.311086805676242,NA,NA,-0.0737041655661839,-0.229128245317805,NA, 
                    -5.08546062427744,0.0476173343986933,0.457935898175083,NA,NA,NA,0.641261285691687,0.135326303522717,NA,NA,-0.306875418787988,-0.0779978793600604,NA, 
                    -5.00501880095147,0.0472734517104884,0.461172998030918,-0.2684257898082,NA,NA,0.642112277646203,0.140312108416018,NA,NA,-0.303164781009697,-0.120735690384134,NA, 
                    -5.62055311606668,0.0519243083387646,0.65443000033151,NA,-1.56465609154851,NA,0.615500390433045,0.171328934653346,NA,NA,-0.04368054585265,0.0383964771916429,NA, 
                    -5.52637389701135,0.051474063819211,0.658118499391969,-0.307479013834345,-1.56643940161536,NA,0.618373918373351,0.177816210108875,NA,NA,-0.0486827530199341,-0.00717475033341439,NA, 
                    -5.29386962412247,0.0484455897367321,0.458832198498965,NA,NA,0.505785253954964,0.668195985497421,0.183500112156296,NA,NA,-0.372160985831482,-0.256910288605857,NA, 
                    -5.21285764838046,0.0480115688959937,0.462705174426331,-0.247215450605104,NA,0.505138592324421,0.668220407967954,0.188764334441589,NA,NA,-0.368452217737416,-0.297372733283027,NA, 
                    -5.76638800971334,0.0513097330148102,0.651085080700217,NA,-1.53143254885659,0.604197376520164,0.65660746331202,0.21150807405044,NA,NA,-0.0935580831102946,-0.15299869265118,NA, 
                    -5.6670681121758,0.0507342624177261,0.655909374235349,-0.304985584110012,-1.53627006585871,0.607671434249349,0.658597565613587,0.218725898259658,NA,NA,-0.0976651955340424,-0.199987913581157,NA, 
                    -4.75358133280608,0.0455178726787637,0.433656708471035,NA,NA,NA,NA,NA,0.107867545357818,NA,-0.298438626504465,-0.0719012699308071,NA, 
                    -4.67550356500317,0.0452003593980087,0.436444047882879,-0.256980344243243,NA,NA,NA,NA,0.108044563451346,NA,-0.293782989721871,-0.113352441281328,NA, 
                    -5.29350664323208,0.049690809107212,0.637183473807372,NA,-1.59148852650931,NA,NA,NA,0.11467833606323,NA,-0.0401530151504191,0.044258296723185,NA, 
                    -5.20209502099931,0.049288819897679,0.640011595027247,-0.29184874438707,-1.59183896960463,NA,NA,NA,0.114545469623813,NA,-0.0450015455535715,3.06105544457027e-05,NA, 
                    -4.91617393160179,0.0458804615619244,0.432655165376215,NA,NA,0.493027415215635,NA,NA,0.151560141991309,NA,-0.364995262028454,-0.249113575731401,NA, 
                    -4.83671979263559,0.0454619991531535,0.436158381883576,-0.238805642297081,NA,0.493036278203665,NA,NA,0.151226434243814,NA,-0.360032193777291,-0.288765897589177,NA, 
                    -5.38987928267416,0.0486639429636726,0.630822688282276,NA,-1.55169746295925,0.592518178807171,NA,NA,0.139287640542067,NA,-0.0932935869601247,-0.147829349988943,NA, 
                    -5.29355107422944,0.0481409013400088,0.634869964212077,-0.292210647242457,-1.55483931462588,0.596413910119431,NA,NA,0.139230812336058,NA,-0.0971973399078354,-0.193822604839155,NA, 
                    -5.01942510768442,0.0462606664751739,0.462596836355564,NA,NA,NA,0.64155326625899,NA,0.0879467929672245,NA,-0.324227184136764,-0.0564233896908144,NA, 
                    -4.9349890646406,0.0458727117861183,0.465622172176788,-0.267845015833193,NA,NA,0.643555536325234,NA,0.0886208363967754,NA,-0.320708465615853,-0.0993207614222326,NA, 
                    -5.55698164599774,0.0504108711652011,0.665609698248728,NA,-1.58443846797846,NA,0.61589009691104,NA,0.090184257806466,NA,-0.0644687286153153,0.0649573612418484,NA, 
                    -5.45793257351968,0.0499045209871951,0.669128181185583,-0.306077393282643,-1.58610543751642,NA,0.620152168319337,NA,0.0897163281919488,NA,-0.0698887149601846,0.0192821842976902,NA, 
                    -5.21315210965846,0.0469225230816028,0.462693162991891,NA,NA,0.497208427145392,0.668826075540376,NA,0.121670745510029,NA,-0.389734400052632,-0.228272357316116,NA, 
                    -5.1273314629526,0.0464300671171693,0.466446507223004,-0.248068713250862,NA,0.497349838648236,0.670159589723262,NA,0.122124366772343,NA,-0.386174717182197,-0.269276667565621,NA, 
                    -5.68848999303529,0.0496910416293004,0.661217423879223,NA,-1.54873747766849,0.592973212380771,0.65640255806276,NA,0.102988794013453,NA,-0.114956278127052,-0.119337993230909,NA, 
                    -5.5835050446461,0.0490451904629988,0.665959597638043,-0.305358910071277,-1.55355226204221,0.597316756412981,0.660041761068174,NA,0.103010604246961,NA,-0.119400830103604,-0.166782809525922,NA, 
                    -4.87508757458235,0.0467872485132993,0.438762311932819,NA,NA,NA,NA,0.236950830044364,0.10741716811664,NA,-0.295094647859582,-0.077918293856221,NA, 
                    -4.80161748457637,0.0465229363784997,0.441657955498462,-0.257298490525808,NA,NA,NA,0.241498209300901,0.107856703713642,NA,-0.29023736089955,-0.119231327905141,NA, 
                    -5.44628847030184,0.0513136063641329,0.643619199168452,NA,-1.59693453951986,NA,NA,0.274947599474569,0.114369045171933,NA,-0.0340438288552817,0.039330659717925,NA, 
                    -5.3600348114748,0.0509682763898981,0.646597602304895,-0.293078826500999,-1.59752623296828,NA,NA,0.281019087839076,0.114437608972244,NA,-0.0386541738055405,-0.00461905029859968,NA, 
                    -5.06337135439657,0.04744938369234,0.437834323914255,NA,NA,0.496090668386579,NA,0.284208166515564,0.150710811895281,NA,-0.362935570508679,-0.258687448194945,NA, 
                    -4.98914051234685,0.0470963737257194,0.441393439159084,-0.238779026633359,NA,0.495468438734276,NA,0.288831342351282,0.15066532909741,NA,-0.357771620624767,-0.297954751651275,NA, 
                    -5.56500860856107,0.0505157056698949,0.637781017656576,NA,-1.55899695264179,0.598561970004553,NA,0.316958153146718,0.138832322141084,NA,-0.0885686770060006,-0.157041547699071,NA, 
                    -5.47469032180407,0.0500611899396728,0.641946200033357,-0.292573778593339,-1.56231102851078,0.601772616061989,NA,0.323579748519033,0.139046891816997,NA,-0.0921920210021323,-0.202411322656088,NA, 
                    -5.08284673920903,0.0469515324318782,0.465097838026195,NA,NA,NA,0.633000801693762,0.146335643627049,0.0868088771980267,NA,-0.321753697719413,-0.0618999242276507,NA, 
                    -5.00442164399242,0.046627772629213,0.46818422774612,-0.264410273882415,NA,NA,0.633983225308823,0.151294391529557,0.08771448581525,NA,-0.317924171272015,-0.104036297866228,NA, 
                    -5.64638691169343,0.0514040269697707,0.669160296476905,NA,-1.58812429022955,NA,0.604126300991538,0.184803832548803,0.089130138942739,NA,-0.0601161756424701,0.0594837336076853,NA, 
                    -5.55422316569142,0.0509725612739353,0.672727946221615,-0.303070670015023,-1.58983920327317,NA,0.607045558739075,0.191262946973977,0.0888902522253343,NA,-0.0651619744048703,0.0146582801082916,NA, 
                    -5.3004623902197,0.0478713940668131,0.465607494924641,NA,NA,0.502122050366461,0.658241876155077,0.196347648680047,0.120171004023907,NA,-0.388332031864576,-0.237708584737331,NA, 
                    -5.22160119010446,0.0474598715049267,0.469339513741971,-0.243747306621089,NA,0.501545359251763,0.6584998217635,0.201613486314443,0.120904775040487,NA,-0.384460713967112,-0.277618081152363,NA, 
                    -5.7973026144638,0.0508643874955958,0.665483207404637,NA,-1.55430212839522,0.600473962460105,0.64358734988803,0.227450814590365,0.101673166029863,NA,-0.111877196268541,-0.129398986380903,NA, 
                    -5.70038536404911,0.0503115186007481,0.670183526970269,-0.300808029641343,-1.55900211615356,0.603934223757887,0.645709126509144,0.234699439516356,0.102021377016339,NA,-0.11595495402024,-0.175562232212102,NA, 
                    -0.165930012144199,0.0727559852847884,0.73145909882454,NA,NA,NA,NA,NA,NA,-1.30865460004064,-0.190278049973619,-0.225002167287687,NA, 
                    0.0971121009334002,0.0704499666929508,0.720345416688084,-0.32605468488165,NA,NA,NA,NA,NA,-1.3240327007767,-0.21032533378861,-0.187081060922353,NA, 
                    -0.861024603099889,0.0751450473412642,0.797509793073004,NA,-1.21163353050842,NA,NA,NA,NA,-1.20485604961274,-0.0438173510942182,-0.154103233930323,NA, 
                    -0.64786338600059,0.0730735952397038,0.786346814538032,-0.30518693715819,-1.19623427759709,NA,NA,NA,NA,-1.21286722192483,-0.0638269888498608,-0.123362828498295,NA, 
                    -0.0136489654138535,0.0653624696376269,0.757649917603963,NA,NA,0.611024068794723,NA,NA,NA,-1.29659720341681,-0.161942613393107,-0.410480656147898,NA, 
                    0.286701535846198,0.0641779759413431,0.740955994568552,-0.383430626747013,NA,0.551369773210576,NA,NA,NA,-1.32174856413358,-0.183344376559349,-0.379212362397695,NA, 
                    -0.706775504390182,0.0676440174504874,0.821981108116794,NA,-1.18677656926745,0.616208507712061,NA,NA,NA,-1.19256892449234,-0.0220345117765698,-0.316688749077807,NA, 
                    -0.469166089192867,0.0666167398601066,0.804923577318778,-0.353040562077625,-1.17678205067736,0.569755242328386,NA,NA,NA,-1.20801915341226,-0.0420611686546654,-0.294289784420295,NA, 
                    -0.675414969124569,0.0774785232165478,0.756680493358449,NA,NA,NA,0.518567492601435,NA,NA,-1.3011527872119,-0.152760349288898,-0.0205550434920239,NA, 
                    -0.37675478131416,0.0742719339215553,0.742415590125262,-0.184979779270676,NA,NA,0.552579061641885,NA,NA,-1.31666450077112,-0.163583943397913,0.0280534898520775,NA, 
                    -1.43140354473513,0.0797772285220634,0.833128276980361,NA,-1.16604337801546,NA,0.553581186648486,NA,NA,-1.19283338552485,0.00453995042537905,0.0325480114966916,NA, 
                    -1.22481391871825,0.07700381299358,0.821304110732176,-0.193433351818752,-1.15172680886468,NA,0.585086082726359,NA,NA,-1.19612547000948,-0.0067748048902823,0.0742116104643483,NA, 
                    -0.539891703905858,0.069251712705029,0.799202470917111,NA,NA,0.829719200428403,0.555588906568106,NA,NA,-1.29719070789163,-0.186299743601392,-0.21893242386424,NA, 
                    -0.186247552727628,0.0670876724460636,0.778181874762152,-0.25948739445032,NA,0.796679115397723,0.596082687225803,NA,NA,-1.32465332301261,-0.205436020274962,-0.190746858719584,NA, 
                    -1.2405927247496,0.0715949579684397,0.868565899146958,NA,-1.10365748166119,0.816090080420929,0.590197742925793,NA,NA,-1.19797939725959,-0.0234177920879782,-0.147811112747013,NA, 
                    -0.985530610406807,0.0697135110699062,0.84996890180076,-0.260520092388714,-1.10140223716395,0.800122536065365,0.626545874257567,NA,NA,-1.21128599395352,-0.0393193191072077,-0.128553570377789,NA, 
                    1.12372607258455,0.0675163503016667,0.694308050207433,NA,NA,NA,NA,0.216538314118516,NA,-1.50317202844953,-0.0988111075800523,0.214753398993028,NA, 
                    1.27764694226423,0.0670543434276176,0.697479736587288,-0.362557201144033,NA,NA,NA,0.221302866120792,NA,-1.51166014915252,-0.0958096898278706,0.160133725622081,NA, 
                    0.122520439494982,0.0687686053807294,0.811845059364444,NA,-1.17975496895824,NA,NA,0.252831981986883,NA,-1.35026933098965,0.0617370428908674,0.25511599302002,NA, 
                    0.279829641169528,0.0682196675340813,0.815094534946733,-0.367551011136486,-1.17937017502299,NA,NA,0.258273908606636,NA,-1.35852872824214,0.058627815606267,0.203086371858637,NA, 
                    0.860662588714782,0.0681569934090617,0.698096361830275,NA,NA,0.587740474044685,NA,0.290834063467367,NA,-1.4969492777746,-0.160783341020463,0.0102703695183179,NA, 
                    1.07054045482868,0.0675608571426144,0.704096306528488,-0.415226629424852,NA,0.591950833827682,NA,0.296636931463771,NA,-1.5136631455116,-0.1551032309016,-0.0514687372479865,NA, 
                    -0.085940324660909,0.0685280237968676,0.811297750600894,NA,-1.12919468310333,0.651016020914778,NA,0.317143093943852,NA,-1.34652283908346,0.00593089954270583,0.0449513449906158,NA, 
                    0.124608931407879,0.0678632046252942,0.817216341285584,-0.421062800039455,-1.12921470394777,0.655787128065481,NA,0.32382343022912,NA,-1.36266636296569,0.00537206244328556,-0.01419420403474,NA, 
                    0.877752500773342,0.067735159499097,0.723575855158502,NA,NA,NA,0.643085394375394,0.132031843439216,NA,-1.49938124139078,-0.128080739414354,0.228964322208636,NA, 
                    1.03608896335306,0.0671404856735898,0.726086128695319,-0.354267285443277,NA,NA,0.639884539797189,0.137231794484351,NA,-1.50689354882623,-0.12687989252182,0.175698502305758,NA, 
                    -0.124909131746351,0.0689057099691315,0.841755225624241,NA,-1.16847457438546,NA,0.62499483744661,0.167024060916743,NA,-1.34543973364568,0.0333996966724214,0.271889058156259,NA, 
                    0.0403893167328712,0.0682080279115116,0.84486936642785,-0.366508922704818,-1.1698154967976,NA,0.624704215340298,0.172445683964715,NA,-1.35320877419626,0.029118881942889,0.22032001911106,NA, 
                    0.590584722100837,0.068608232254304,0.731408889078376,NA,NA,0.593197192699255,0.673778043822296,0.20843791879037,NA,-1.4955635403546,-0.188179729116716,0.0316879332693026,NA, 
                    0.80550066147181,0.0678535183533378,0.736535900928122,-0.403529923940866,NA,0.596742694097502,0.668973188654378,0.21492222409187,NA,-1.51096562042463,-0.184741280392319,-0.0285549960836672,NA, 
                    -0.359951324948918,0.0688785496863475,0.845899868555372,NA,-1.12569658798014,0.654910071598653,0.668883159457748,0.232123055363615,NA,-1.34392659187032,-0.0189947444582498,0.0696942235658529,NA, 
                    -0.140199184444592,0.06803468236562,0.851371426950058,-0.415998889878206,-1.12764051463596,0.659235489698459,0.666807931262034,0.239163383304049,NA,-1.35927780653451,-0.0208702171018548,0.011119051788235,NA, 
                    1.1762082257458,0.0659115207995824,0.704995868691141,NA,NA,NA,NA,NA,0.101688543846903,-1.5015121378027,-0.12283362393802,0.250691054727493,NA, 
                    1.34323758113318,0.0654057220242955,0.708304083892701,-0.369561257405564,NA,NA,NA,NA,0.101866258008312,-1.51137716727167,-0.120062921200053,0.194398684107394,NA, 
                    0.177719416857982,0.0669130470025224,0.827406162849404,NA,-1.20411932800579,NA,NA,NA,0.11794944107713,-1.34755797146447,0.0368681579334315,0.294161676952712,NA, 
                    0.348718988472135,0.0663215584380211,0.830702237530172,-0.373732717937292,-1.20363350251476,NA,NA,NA,0.116710120117244,-1.35724063632726,0.0334635191400961,0.240458234625309,NA, 
                    0.921326490187974,0.066193649244294,0.708545275377484,NA,NA,0.572105406184028,NA,NA,0.17703796367881,-1.49257708285814,-0.186778241291796,0.0592119884872795,NA, 
                    1.14607460374308,0.0655442561261347,0.714907438945551,-0.422857417636299,NA,0.577488858363313,NA,NA,0.176087365789342,-1.51095828875229,-0.180925880558694,-0.00465203266041546,NA, 
                    -0.0225230976288465,0.0663615169123808,0.826177444696811,NA,-1.14994357401767,0.634832373387714,NA,NA,0.172039051529295,-1.34102553119335,-0.0211575350887972,0.0962055800474354,NA, 
                    0.202819181575293,0.0656518766971159,0.832284790497886,-0.428033501032651,-1.14985074390485,0.640543450535441,NA,NA,0.169853720610881,-1.35880333117169,-0.0216176859846252,0.035095147906278,NA, 
                    0.88333790316406,0.0666265020908286,0.733563887742268,NA,NA,NA,0.628243775262898,NA,0.0770602908735386,-1.49511967636487,-0.151335013425393,0.262384330869395,NA, 
                    1.05515995554614,0.0659826207345416,0.736256694218362,-0.366101373206023,NA,NA,0.626492983498395,NA,0.0781506783824869,-1.50396386094711,-0.150432968268462,0.207082697427189,NA, 
                    -0.120954624361121,0.0675832108227573,0.857042670439549,NA,-1.1945498582758,NA,0.611851902808094,NA,0.0912720631335088,-1.34007230296298,0.00964804765730901,0.309202068635174,NA, 
                    0.0585388638749359,0.0668341407780983,0.860353538878286,-0.377797446348486,-1.19592590323014,NA,0.613331110100244,NA,0.0903304709958963,-1.3492462317361,0.00489680978989855,0.255608752483266,NA, 
                    0.610240894556677,0.0671312421100924,0.739933102135915,NA,NA,0.574599400152925,0.6577514853367,NA,0.142960359903352,-1.48833306699305,-0.213535034753619,0.0774418288168552,NA, 
                    0.840225886563433,0.0663217717705562,0.745497654990927,-0.416490400056019,NA,0.579227553917204,0.65464222032038,NA,0.143672345976635,-1.5054109868607,-0.209953013768913,0.014841484251998,NA, 
                    -0.341870088358434,0.0672342907997495,0.859271838759838,NA,-1.14786708972015,0.635783403330249,0.65426334366552,NA,0.13408364558431,-1.33549559809445,-0.0450951030540704,0.118483793498879,NA, 
                    -0.106819930187794,0.066336851473342,0.86512236304005,-0.42858797559795,-1.14983829591453,0.640995493695524,0.654126704170772,NA,0.132897172716854,-1.35250587827561,-0.0470526397815098,0.0577225130858457,NA, 
                    1.12815866292515,0.067013531235606,0.710577794006931,NA,NA,NA,NA,0.227106731317184,0.0997505386920303,-1.51166549479466,-0.121744416812614,0.239410565267698,NA, 
                    1.27894907911866,0.0665670485638618,0.713633557311636,-0.356504270269961,NA,NA,NA,0.231776645978844,0.100080134044042,-1.51997130805154,-0.118666133275046,0.185769255562199,NA, 
                    0.0969292342829718,0.0683761363259926,0.834209349732333,NA,-1.20974400407412,NA,NA,0.265521645725108,0.117039623363462,-1.35739526572389,0.0401119342261768,0.283218622072217,NA, 
                    0.251466476512894,0.0678428453906773,0.837327942761672,-0.361603091030357,-1.20939799390845,NA,NA,0.27093526352577,0.116054755800278,-1.36550114391116,0.0370480812903969,0.232191747205689,NA, 
                    0.849996949860482,0.0677365884350138,0.716719704602841,NA,NA,0.585306944849478,NA,0.30423992879435,0.176018865921785,-1.50737807422664,-0.186394822958357,0.0420505258133868,NA, 
                    1.05547392776639,0.0671642323072172,0.722552743095445,-0.408290430457039,NA,0.58923791344041,NA,0.309786742558825,0.174945962906132,-1.52372801885395,-0.180287840987496,-0.018545093380464,NA, 
                    -0.122354993290337,0.0682068651126385,0.835770696070832,NA,-1.15774428229088,0.649292177684077,NA,0.333087742859037,0.172702558503544,-1.35554332142629,-0.0180718476181205,0.0791440779538779,NA, 
                    0.083829773406156,0.0675663468371714,0.841476128882436,-0.413903729357852,-1.15772798896451,0.653594296893493,NA,0.33959880022862,0.170445639675497,-1.37129817860601,-0.0182897446500187,0.0213410870399837,NA, 
                    0.891872603717751,0.0672130060486466,0.737822807145542,NA,NA,NA,0.6305852804094,0.145109126783525,0.072828524345708,-1.50710016772024,-0.151039550036288,0.251950659493608,NA, 
                    1.0468755783952,0.0666377814611863,0.740199802052943,-0.348747442659819,NA,NA,0.627543639854253,0.150235770119404,0.0740494031939498,-1.51444502277935,-0.149770180793534,0.19959009128497,NA, 
                    -0.139285783979436,0.0684905844969796,0.862133047130202,NA,-1.19786789145488,NA,0.610671104824923,0.182455502424422,0.0879004748376245,-1.35199036187649,0.0112925059231469,0.298634533365482,NA, 
                    0.0231483524867164,0.067811960067926,0.86510396164104,-0.36112814823274,-1.19920398446723,NA,0.610556492040816,0.18787495910869,0.0872321696750762,-1.35962137117247,0.00701412049399917,0.247959022649707,NA, 
                    0.593045607746394,0.0681639968546635,0.746952744596887,NA,NA,0.589749759485667,0.657545960902857,0.224766286154652,0.139433702354703,-1.50470379866924,-0.214047118880049,0.0609724938084566,NA, 
                    0.803482989249021,0.0674389337518164,0.751918147028531,-0.397940458224457,NA,0.593181026858948,0.653171323460348,0.231049288842524,0.140047102455069,-1.51983016047583,-0.210234518750532,0.00169498223509593,NA, 
                    -0.381227651662557,0.0685276099249364,0.867284652246589,NA,-1.15360730568864,0.651968612711219,0.651403933569126,0.25122597402863,0.131912967907407,-1.35185268454303,-0.043914411199687,0.101691461431155,NA, 
                    -0.165738976498888,0.0677123545287475,0.872555116879179,-0.410161633107585,-1.15546409905488,0.655998445008607,0.649727432098411,0.258181544779391,0.130738258205504,-1.36690633822195,-0.0455569517669714,0.044241481971404,NA, 
                    -5.8743251132487,0.0546837318344316,0.537504485770582,NA,NA,NA,NA,NA,NA,NA,NA,NA,0.128588746375097, 
                    -5.90825362412021,0.0535344606130374,0.532217414129048,0.0586893778622046,NA,NA,NA,NA,NA,NA,NA,NA,0.218036503261804, 
                    -6.42841712176692,0.0593550854117875,0.670853085754064,NA,-1.46258030947587,NA,NA,NA,NA,NA,NA,NA,0.343768359560066, 
                    -6.44744024728219,0.0581121013618874,0.674397742209243,0.0234523943369053,-1.48069124515216,NA,NA,NA,NA,NA,NA,NA,0.416667442601322, 
                    -5.03439441835852,0.0415527746045532,0.572478238773887,NA,NA,0.581278399964913,NA,NA,NA,NA,NA,NA,-0.138978324682011, 
                    -4.95677334395533,0.041168666456487,0.561374077055178,0.0286302613287318,NA,0.532262850947182,NA,NA,NA,NA,NA,NA,-0.176886194532138, 
                    -5.67603356819016,0.04695725122915,0.697228264279695,NA,-1.40554709971715,0.616495338110006,NA,NA,NA,NA,NA,NA,0.11438330485459, 
                    -5.59241418365419,0.0462417376549008,0.695832724619934,0.00611546151287874,-1.43739144756223,0.588544403347158,NA,NA,NA,NA,NA,NA,0.0761210604040863, 
                    -6.30945131434248,0.0596607495884053,0.555394398988769,NA,NA,NA,0.381465095176087,NA,NA,NA,NA,NA,0.165036373776611, 
                    -6.37441519086462,0.058831379911905,0.550207567965196,0.125822857672617,NA,NA,0.399715499265078,NA,NA,NA,NA,NA,0.249808090247696, 
                    -6.88243241965705,0.0646176304823458,0.687817882702782,NA,-1.41320035002887,NA,0.403819305763118,NA,NA,NA,NA,NA,0.360006813722863, 
                    -6.95559969690179,0.0639802290960022,0.693626136683461,0.0771505497923858,-1.43011705822432,NA,0.431507971444734,NA,NA,NA,NA,NA,0.426345999185405, 
                    -5.47932057567232,0.0448636561824283,0.606433578321868,NA,NA,0.791033837005446,0.48356704890506,NA,NA,NA,NA,NA,-0.0823728139526149, 
                    -5.39218398575378,0.0440392449428035,0.599538096297985,0.085667611062901,NA,0.790861288016151,0.52136632504233,NA,NA,NA,NA,NA,-0.144526247322944, 
                    -6.10429172507658,0.0505521985498749,0.721654941250178,NA,-1.30371855391193,0.800853369801531,0.490567576242794,NA,NA,NA,NA,NA,0.134552219488342, 
                    -6.04423488045113,0.0497992042100021,0.726405308994919,0.051957907289448,-1.33976585388572,0.822209595986718,0.536349592764467,NA,NA,NA,NA,NA,0.0745692598031587, 
                    -4.93453645422782,0.0415774806390004,0.571324828147737,NA,NA,NA,NA,0.270414294734651,NA,NA,NA,NA,-0.0756545072781306, 
                    -4.96525875476075,0.041422965747369,0.57448268789125,-0.0302797691370273,NA,NA,NA,0.27043300378121,NA,NA,NA,NA,-0.0333523294024869, 
                    -5.91713192057995,0.0509597135065125,0.747779259519327,NA,-1.424318733579,NA,NA,0.312603924421617,NA,NA,NA,NA,0.143578244232362, 
                    -5.89450126614414,0.049926556847985,0.755077472665945,-0.100623511092116,-1.42764471575744,NA,NA,0.310530146718702,NA,NA,NA,NA,0.201063292401852, 
                    -4.79508516415597,0.0361677055973785,0.600857072700774,NA,NA,0.587218816197642,NA,0.266072889045555,NA,NA,NA,NA,-0.204038177118702, 
                    -4.92045438058139,0.0375558185222252,0.595604634846077,0.104050007000973,NA,0.59534686398878,NA,0.27184983169952,NA,NA,NA,NA,-0.191260454350991, 
                    -5.75915085339748,0.044587900854689,0.779831842777879,NA,-1.42879138925494,0.702225453728145,NA,0.312465589079572,NA,NA,NA,NA,0.00872317078654321, 
                    -5.83769899237304,0.0452923913165911,0.777398418255392,0.042321810716608,-1.42361737050599,0.701573022162857,NA,0.315813398114073,NA,NA,NA,NA,0.0336311253511174, 
                    -5.03145929862505,0.040664352568955,0.598268141594368,NA,NA,NA,0.575760478630939,0.163334499902051,NA,NA,NA,NA,-0.0953573769329886, 
                    -5.07272142176647,0.0406586832641254,0.600775527281823,-0.0180897093118244,NA,NA,0.576132268188109,0.163897059313326,NA,NA,NA,NA,-0.0543830185830066, 
                    -5.99520626874941,0.0499592675936976,0.771918601765921,NA,-1.41157214247687,NA,0.54243140253422,0.205901609118152,NA,NA,NA,NA,0.121702441487894, 
                    -5.98100195675561,0.0490422587043509,0.778779410920251,-0.0912725586912079,-1.41489776387405,NA,0.541675881356022,0.204547535788041,NA,NA,NA,NA,0.178337539978058, 
                    -4.89274688354847,0.0351281025331394,0.629422245514815,NA,NA,0.592609373016665,0.602297291454288,0.155422987924138,NA,NA,NA,NA,-0.224702961512946, 
                    -5.02977905207195,0.0366665913818097,0.62349308240183,0.116920036112441,NA,0.602487569329012,0.605923636567498,0.160868735273837,NA,NA,NA,NA,-0.213904718206711, 
                    -5.83913128493283,0.0435614597760241,0.804327412522021,NA,-1.41457924486332,0.703527876402048,0.569284925545301,0.202271088439878,NA,NA,NA,NA,-0.0147580780629099, 
                    -5.92714879949165,0.0443865905915499,0.801341371894703,0.0521562145647133,-1.40875356553888,0.704054497488794,0.57154755197205,0.205615616019126,NA,NA,NA,NA,0.00899756298532937, 
                    -4.84004967516113,0.0401599228448663,0.574261896187565,NA,NA,NA,NA,NA,0.146742383515896,NA,NA,NA,-0.0759185316103017, 
                    -4.86917364078548,0.0399829414342877,0.577524173853256,-0.032082940088359,NA,NA,NA,NA,0.145638379946722,NA,NA,NA,-0.0333321003433083, 
                    -5.82542058454035,0.0494980125812681,0.754463633139192,NA,-1.43610934502254,NA,NA,NA,0.152283799465804,NA,NA,NA,0.14456003643133, 
                    -5.80102914362293,0.0484421003247556,0.761909230922618,-0.102766865441335,-1.43943964422955,NA,NA,NA,0.147604425539239,NA,NA,NA,0.202448848085716, 
                    -4.70879368360938,0.0348687804499956,0.604411173395364,NA,NA,0.584495813609407,NA,NA,0.167137609583196,NA,NA,NA,-0.206998440985554, 
                    -4.83018498650561,0.0362043876208222,0.599312603552774,0.100052920447998,NA,0.591924023491847,NA,NA,0.171297168881859,NA,NA,NA,-0.193508609168664, 
                    -5.67457996403933,0.0433027234371422,0.78619101112858,NA,-1.43807023154417,0.698189050479212,NA,NA,0.152108083085607,NA,NA,NA,0.00773420745469781, 
                    -5.74820742342126,0.0439377417671175,0.784037783367145,0.0369783292313304,-1.43308561301794,0.696813505059438,NA,NA,0.154595460315609,NA,NA,NA,0.0335982581446556, 
                    -4.97196290544948,0.0396384985003279,0.602367450166769,NA,NA,NA,0.580500910195644,NA,0.107799545528648,NA,NA,NA,-0.097280076156594, 
                    -5.01195943370828,0.0396143212586038,0.604954520438968,-0.0194750737522835,NA,NA,0.58092597140181,NA,0.107328223110716,NA,NA,NA,-0.0560404256074592, 
                    -5.94135846686586,0.0489044687183592,0.780328202872487,NA,-1.4248829312843,NA,0.549750930840732,NA,0.109408741489471,NA,NA,NA,0.121607989021034, 
                    -5.92547858021883,0.0479631518235939,0.787341816373252,-0.0934516736313907,-1.42831468652615,NA,0.549142047629153,NA,0.105338185697503,NA,NA,NA,0.178794895562915, 
                    -4.84320468623765,0.0342891505743516,0.633481560889898,NA,NA,0.587940512861502,0.603599135394607,NA,0.119313713058247,NA,NA,NA,-0.228217291050824, 
                    -4.97644451864101,0.0357770187934885,0.627716706430335,0.113046521679394,NA,0.597084849059771,0.607234247337504,NA,0.12317384710483,NA,NA,NA,-0.216708848162872, 
                    -5.79455935553669,0.0427333916100279,0.812159759404211,NA,-1.42617830712735,0.698183585942984,0.574131964234599,NA,0.100210183754016,NA,NA,NA,-0.0156128651938828, 
                    -5.87763314082629,0.0434870219135779,0.809479664817419,0.0465560118562115,-1.42056127995192,0.697894594842454,0.576359076337286,NA,0.10292289772482,NA,NA,NA,0.00923722126991522, 
                    -4.92709567083716,0.0409571690634319,0.578915620341553,NA,NA,NA,NA,0.272725760158624,0.139396396289148,NA,NA,NA,-0.0808331572846893, 
                    -4.96132941086201,0.0408567661707932,0.581828598415107,-0.026091717802112,NA,NA,NA,0.272941146199311,0.138564999979493,NA,NA,NA,-0.03910868235896, 
                    -5.93510740405988,0.0505227808798221,0.760617643511725,NA,-1.44242949242243,NA,NA,0.316450263021233,0.144742098210417,NA,NA,NA,0.140413945206056, 
                    -5.91618497636083,0.049551378815585,0.767599054291692,-0.0964919907594837,-1.44550139971297,NA,NA,0.314665621798105,0.140473433959789,NA,NA,NA,0.197543385313684, 
                    -4.79169111708919,0.035618225976336,0.608626422507244,NA,NA,0.583354342417816,NA,0.268757876593791,0.159456661591191,NA,NA,NA,-0.211024859533604, 
                    -4.91977489890097,0.0370394519084898,0.603175356036363,0.107849800206762,NA,0.591930878930388,NA,0.274590395414277,0.163753359648143,NA,NA,NA,-0.199034650848172, 
                    -5.78023470466992,0.0442235570902641,0.792790600771565,NA,-1.44652738043425,0.69974277702524,NA,0.317866832782986,0.144343423207601,NA,NA,NA,0.00439014177804528, 
                    -5.86155224600241,0.0449627992941908,0.790174112946865,0.0457451207850449,-1.44122253970355,0.699474479053231,NA,0.321287646745772,0.147149793588008,NA,NA,NA,0.0286862738443989, 
                    -5.01855117740343,0.0400911440317867,0.604389131834911,NA,NA,NA,0.565571966161502,0.169203578581154,0.103919268668887,NA,NA,NA,-0.099351476761849, 
                    -5.06232728682422,0.0401238267301455,0.606726900199754,-0.0150883747012949,NA,NA,0.566037034821529,0.169873844574342,0.103608865860981,NA,NA,NA,-0.0588294683789289, 
                    -6.00698909660894,0.0495649825714423,0.783314370418501,NA,-1.42928772270907,NA,0.529502430622035,0.213938568081164,0.105635966453325,NA,NA,NA,0.119935726475065, 
                    -5.99537351197025,0.0486910673322034,0.789963062133411,-0.0884811335900404,-1.43243679372086,NA,0.52901289288328,0.212742754649398,0.101869377081125,NA,NA,NA,0.176367336858883, 
                    -4.88317795741781,0.0346420498860114,0.63528949910113,NA,NA,0.588810218218193,0.590553979595816,0.162364368163218,0.115075439369627,NA,NA,NA,-0.229818857543849, 
                    -5.02164610159928,0.0361977752186856,0.629237057268756,0.119219309561906,NA,0.59892826219054,0.593973230474844,0.167824216155587,0.118970215538558,NA,NA,NA,-0.219600693955802, 
                    -5.85345361642034,0.0432516324481202,0.815529427663458,NA,-1.43227391889629,0.700994966832489,0.555428118831042,0.212389361138227,0.0960373475297101,NA,NA,NA,-0.016876084103441, 
                    -5.94292640147295,0.0440938752338486,0.812449132100475,0.0539928403460314,-1.42636342273931,0.701696543026827,0.557554770377663,0.215763311062931,0.0989999442237085,NA,NA,NA,0.0064859170373709, 
                    -0.589498309620244,0.0717358892406106,0.77488697751551,NA,NA,NA,NA,NA,NA,-1.26899152174323,NA,NA,0.0559722184607469, 
                    -0.140285179139559,0.0700013908759813,0.780149618874316,-0.15378564659256,NA,NA,NA,NA,NA,-1.32735745948861,NA,NA,0.0392244751306427, 
                    -1.47303347511395,0.0747596054206672,0.855195397733276,NA,-1.19721651837281,NA,NA,NA,NA,-1.16828126991347,NA,NA,0.226845404300127, 
                    -1.06728853326349,0.0731249442402859,0.859826134615345,-0.164179732704144,-1.18594691777485,NA,NA,NA,NA,-1.21715971288902,NA,NA,0.200919747803429, 
                    -0.188613437661031,0.0622792524865182,0.804529739998439,NA,NA,0.583774977353393,NA,NA,NA,-1.26358847425544,NA,NA,-0.0795251793233923, 
                    0.287781256431353,0.0623536895612823,0.798143245269256,-0.165436063296424,NA,0.527346922801719,NA,NA,NA,-1.32223156380981,NA,NA,-0.19095851224343, 
                    -1.0996902380779,0.0653507455678114,0.880425926874375,NA,-1.15232353554947,0.607791420632519,NA,NA,NA,-1.16050184074286,NA,NA,0.105280235134688, 
                    -0.678686022252962,0.0653032462095797,0.874284841589029,-0.164030162660427,-1.15031436145532,0.569132921977782,NA,NA,NA,-1.20788663479653,NA,NA,-0.00703520820250432, 
                    -1.15143910588845,0.0772569797027502,0.788831669979876,NA,NA,NA,0.48409560981035,NA,NA,-1.2523377626331,NA,NA,0.0979656590523028, 
                    -0.713462951365742,0.0761717790579239,0.79784707144146,-0.0879702373566334,NA,NA,0.527746010891244,NA,NA,-1.32074252029008,NA,NA,0.079258524814507, 
                    -2.00967142516245,0.0798103145311923,0.873420945408866,NA,-1.13893446896805,NA,0.489559222613913,NA,NA,-1.15267699084443,NA,NA,0.246995207670459, 
                    -1.63820865037539,0.0789403848768903,0.882972083800265,-0.106889739390695,-1.11718838242236,NA,0.538218305479016,NA,NA,-1.20902631626594,NA,NA,0.215004340706572, 
                    -0.756307081633721,0.0667772172581493,0.828415574295435,NA,NA,0.776166873527389,0.515313236542657,NA,NA,-1.24939629619669,NA,NA,-0.0225868940406061, 
                    -0.266915601535977,0.0672014362224215,0.82841332665801,-0.0943140024778003,NA,0.772431096657123,0.572777585484005,NA,NA,-1.32079184795522,NA,NA,-0.152925505668523, 
                    -1.59769024293145,0.069495488537557,0.903971167894241,NA,-1.04551753192538,0.77917985024659,0.515240467858051,NA,NA,-1.15361740948071,NA,NA,0.130846412467067, 
                    -1.19133097814372,0.0699579363483876,0.90568117830662,-0.100770458995335,-1.03483971350523,0.793695441861143,0.576978684965282,NA,NA,-1.21148665839643,NA,NA,-0.000968107272134316, 
                    -0.136039425159744,0.0719122669160994,0.78070749464336,NA,NA,NA,NA,0.36024524145932,NA,-1.34554598728176,NA,NA,-0.100854413103443, 
                    0.00376860981679496,0.0698308811889943,0.795445447976739,-0.197439825743893,NA,NA,NA,0.353477741722301,NA,-1.35652197662919,NA,NA,-0.0236753723085173, 
                    -1.28558411613427,0.0754502250131679,0.88492188150219,NA,-1.01760669403236,NA,NA,0.389184650737964,NA,-1.21395806490938,NA,NA,0.0485932562605492, 
                    -1.12003645888177,0.0730061191324206,0.901929973623887,-0.225084951822507,-1.02421974846648,NA,NA,0.381399939484457,NA,-1.22576628531556,NA,NA,0.131949822595138, 
                    0.0102842029985304,0.0666204723400423,0.819664469057129,NA,NA,0.702571503566521,NA,0.374461318687927,NA,-1.36367940456585,NA,NA,-0.229853883992973, 
                    0.0177387808193411,0.0661731652088137,0.824282901608698,-0.0645130916457283,NA,0.687293866594805,NA,0.37322933979985,NA,-1.36589764808368,NA,NA,-0.181112220253721, 
                    -1.13139101690617,0.0694404920558589,0.92386878068633,NA,-1.0036582956182,0.765322507995381,NA,0.399343103604634,NA,-1.22898544736311,NA,NA,-0.0798150086443155, 
                    -1.10222275666244,0.0687765980784401,0.929615009205696,-0.0837805863888828,-1.00382323178566,0.747783340634747,NA,0.397449816298183,NA,-1.23268141152756,NA,NA,-0.0268757619109744, 
                    -0.220668037694302,0.0710501729825849,0.809960425527527,NA,NA,NA,0.599245879541938,0.249985978770777,NA,-1.34962329717132,NA,NA,-0.126624664416448, 
                    -0.101517755123704,0.0691588705714348,0.822975201376747,-0.177515942326149,NA,NA,0.592876745814424,0.245140933501976,NA,-1.35884099059923,NA,NA,-0.0509845542953551, 
                    -1.35411847832652,0.074526493072401,0.911668078283181,NA,-0.999082645635894,NA,0.571006057716034,0.279237850750638,NA,-1.21820260981964,NA,NA,0.0205523359897842, 
                    -1.20544637454997,0.0722249722553296,0.927450845130134,-0.209232225912563,-1.00656430902653,NA,0.564781969481482,0.273146382043978,NA,-1.22854516472471,NA,NA,0.103247868761519, 
                    -0.0754322692257945,0.0657415254271144,0.850008829833925,NA,NA,0.704573917589814,0.618082050681199,0.264210372350482,NA,-1.36858187994632,NA,NA,-0.254108296112474, 
                    -0.0902224356957475,0.0654985039637191,0.853197657446926,-0.044297243299452,NA,0.691934315660975,0.617014292289369,0.264018383986258,NA,-1.36933156630485,NA,NA,-0.207968334839812, 
                    -1.19746955550927,0.0685129295936887,0.951471496967603,NA,-0.986492557694448,0.765318940914132,0.593639836261109,0.289079204537209,NA,-1.23465865484261,NA,NA,-0.106791832535045, 
                    -1.18663393922176,0.0680110098367819,0.956103213771431,-0.0675341547248076,-0.986764311028279,0.749807222657342,0.592245361813912,0.288057949490396,NA,-1.23715167845123,NA,NA,-0.0554243891947773, 
                    -0.0493832443037956,0.0702721117365936,0.785894690358758,NA,NA,NA,NA,NA,0.196031610057824,-1.34159824161047,NA,NA,-0.105357309390806, 
                    0.0965209212873283,0.0681476805128218,0.801202088005874,-0.202710396885535,NA,NA,NA,NA,0.187141698197478,-1.35327375384648,NA,NA,-0.0270337791206971, 
                    -1.20743822474259,0.0737613763429706,0.892662534520576,NA,-1.03146029793035,NA,NA,NA,0.193497712631821,-1.20837504317924,NA,NA,0.0457564112124754, 
                    -1.03527982112614,0.0712779929789703,0.910240334867684,-0.230665721634367,-1.03814712284994,NA,NA,NA,0.181753282910338,-1.22095457124412,NA,NA,0.130303106307855, 
                    0.0874228460976755,0.0650814598845918,0.825201954169369,NA,NA,0.694984076612866,NA,NA,0.238826011758092,-1.35881116116999,NA,NA,-0.237452444906516, 
                    0.103118409952055,0.0645535988837876,0.830433909731878,-0.0721545241240719,NA,0.678799765437553,NA,NA,0.235804182541293,-1.36162921309283,NA,NA,-0.187025844042277, 
                    -1.06359938817904,0.0679066769586914,0.931149760792223,NA,-1.01393446502443,0.757569580826805,NA,NA,0.217677019241402,-1.22244472248903,NA,NA,-0.0848953104423404, 
                    -1.02540859745741,0.0671556486178329,0.937566957959596,-0.0922349083941112,-1.01432661785191,0.739032559504359,NA,NA,0.213537522967782,-1.22678097507304,NA,NA,-0.0301261301824064, 
                    -0.173887147098815,0.069822545570153,0.816008788111681,NA,NA,NA,0.600173265634577,NA,0.146158400719703,-1.34468763139838,NA,NA,-0.131469650803273, 
                    -0.0484365160856482,0.0678832685439332,0.829574885711636,-0.183178757074142,NA,NA,0.593853387907692,NA,0.138813320600189,-1.35459444005393,NA,NA,-0.0545355217052089, 
                    -1.31884827858454,0.0732703913530819,0.920794975449994,NA,-1.01496754877844,NA,0.574949997208919,NA,0.143036228756655,-1.21167395206746,NA,NA,0.0178605886784956, 
                    -1.1632299130493,0.0709204701521079,0.937202434649701,-0.215527758077639,-1.02271113588412,NA,0.568978731081808,NA,0.132454505547361,-1.22280123237439,NA,NA,0.10204824454134, 
                    -0.0385485820015316,0.0646446908908373,0.85544455467788,NA,NA,0.694488859915247,0.614356115471881,NA,0.180852096210468,-1.36227533047517,NA,NA,-0.260537541390079, 
                    -0.0442096765313101,0.0643092075865514,0.85928169873918,-0.0529089910615043,NA,0.680764933453433,0.613163166054546,NA,0.178985492546434,-1.3636580653027,NA,NA,-0.212393918356176, 
                    -1.17368243893732,0.0674307666455511,0.959387017543036,NA,-0.999547307890339,0.755506945625686,0.593573565756081,NA,0.159022812746368,-1.22662623711733,NA,NA,-0.11012189628563, 
                    -1.15282181272443,0.0668270704201786,0.964772407869679,-0.0771833330320651,-1.00016969483253,0.738814142113733,0.592144556286031,NA,0.155867729643313,-1.22981270414383,NA,NA,-0.0565036243689492, 
                    -0.121171516278702,0.071464806754145,0.793820587497601,NA,NA,NA,NA,0.364994486632807,0.19038317928566,-1.35257219611913,NA,NA,-0.107868851749396, 
                    0.0120263252676687,0.0694612026612265,0.808117729375976,-0.192379872577079,NA,NA,NA,0.358480792349294,0.181914475153512,-1.36311913503784,NA,NA,-0.030840221394277, 
                    -1.29745913883272,0.0751368919741957,0.902108440440433,NA,-1.03840756601527,NA,NA,0.396154748817547,0.189428809274352,-1.2194019212071,NA,NA,0.0440412215860162, 
                    -1.13829918592448,0.0727758342035053,0.918557129739535,-0.220031061985852,-1.04473895602208,NA,NA,0.38854634927225,0.178043491922906,-1.23081164319391,NA,NA,0.12743051674613, 
                    0.0258697817140853,0.0662764041070667,0.834446757226182,NA,NA,0.699726608996479,NA,0.380609597058274,0.233545364741264,-1.37302579332997,NA,NA,-0.240285881964915, 
                    0.0268956137956185,0.0658910251243824,0.83866050583028,-0.0589840637328619,NA,0.685217161740991,NA,0.379562466856094,0.231052754309438,-1.37479748791271,NA,NA,-0.192290385702295, 
                    -1.14158035667862,0.0692212693987019,0.942240314726623,NA,-1.0223050899205,0.763331385915862,NA,0.408543287484337,0.214609900484435,-1.23647462638388,NA,NA,-0.0869390119422864, 
                    -1.11875423441978,0.0686206593436407,0.947561016240197,-0.0784518028518165,-1.02235679154516,0.746528160225768,NA,0.406779766901924,0.211019856360261,-1.23974005879604,NA,NA,-0.0345926974371145, 
                    -0.202451309012082,0.0706210635126467,0.821049104967211,NA,NA,NA,0.583422218247863,0.25878039285719,0.142305452796608,-1.35526568407935,NA,NA,-0.131894475538475, 
                    -0.087849663735946,0.0687861958321565,0.833785119926116,-0.174214662492959,NA,NA,0.577569020790759,0.254021332093681,0.135276136947746,-1.36423554217145,NA,NA,-0.0562771654668443, 
                    -1.36215232076357,0.0742400371050547,0.926843008683823,NA,-1.01991702458572,NA,0.553617234457502,0.290437082392954,0.140772926445465,-1.22244454029993,NA,NA,0.0179533420008539, 
                    -1.21765418011294,0.0719966730860499,0.942278077377549,-0.206144566969416,-1.02720379036468,NA,0.548104662988153,0.284343805360588,0.130519408732148,-1.23257108585413,NA,NA,0.100836135592794, 
                    -0.0567916020243032,0.0654166800981853,0.862012104242387,NA,NA,0.701376381129029,0.598458947201494,0.275204278908666,0.177199222519528,-1.37591680211476,NA,NA,-0.262132555200502, 
                    -0.0754582040459074,0.0652116031925308,0.864978136040013,-0.0410367343196272,NA,0.689193006764536,0.59763628325688,0.275066666505819,0.175753128605695,-1.37642131742383,NA,NA,-0.216439068823495, 
                    -1.20462609269237,0.0683182793767989,0.967237321209893,NA,-1.00582108100142,0.763122760322144,0.573485774059273,0.303077672354324,0.157456049375064,-1.24029919231113,NA,NA,-0.111247882240969, 
                    -1.19745161708667,0.067853388659799,0.97164298491333,-0.0645968681043389,-1.00601772832544,0.74802675974987,0.572406014486372,0.30206129816542,0.154798070057157,-1.24256316799389,NA,NA,-0.0601549420166437, 
                    -5.91224152656699,0.0573857178250387,0.503956500072055,NA,NA,NA,NA,NA,NA,NA,-0.31713363896292,NA,0.12155779349892, 
                    -5.93107387336293,0.05622058139803,0.49577862182749,-0.0213645361639918,NA,NA,NA,NA,NA,NA,-0.340179938621421,NA,0.211991215198353, 
                    -6.3712603496501,0.0606198126869612,0.637133008938853,NA,-1.50377613154773,NA,NA,NA,NA,NA,-0.101643457000612,NA,0.331067365831121, 
                    -6.3685502863871,0.0592977772929973,0.63848772975679,-0.0334393986821227,-1.52241081765576,NA,NA,NA,NA,NA,-0.12946938391666,NA,0.402025903722403, 
                    -5.00258715773575,0.0444492979427236,0.532988609103468,NA,NA,0.549410459870289,NA,NA,NA,NA,-0.37712476774536,NA,-0.19807397829702, 
                    -4.86043055242569,0.0438513224957155,0.518483516878484,-0.111927135276931,NA,0.502030428504403,NA,NA,NA,NA,-0.400519085472444,NA,-0.265329204265264, 
                    -5.55088346862669,0.048413395855021,0.656962394295814,NA,-1.44851423262101,0.577828127487096,NA,NA,NA,NA,-0.162249588120269,NA,0.054555365046924, 
                    -5.39629017729673,0.0473879178009965,0.653045956745283,-0.110581198922684,-1.48259349094109,0.549141136286675,NA,NA,NA,NA,-0.194247010642256,NA,-0.0116103225729585, 
                    -6.39113888540949,0.0632975307837587,0.513153970922374,NA,NA,NA,0.383210158058344,NA,NA,NA,-0.238734915829433,NA,0.166642605227424, 
                    -6.43563855570419,0.0621950525437299,0.505651579742319,0.116692421397569,NA,NA,0.407684211502432,NA,NA,NA,-0.243106757502421,NA,0.258139875440089, 
                    -6.8802797667761,0.0669275029784614,0.646057401704264,NA,-1.45592035969505,NA,0.409948434296996,NA,NA,NA,-0.0143668270531546,NA,0.356099006693026, 
                    -6.93380444021338,0.0660611967723868,0.65085575574462,0.0690255739639566,-1.48258523565893,NA,0.443931473225402,NA,NA,NA,-0.0208847161792816,NA,0.426879998743606, 
                    -5.51271717523031,0.0489421403755114,0.556989034542106,NA,NA,0.790035938986138,0.494850005486646,NA,NA,NA,-0.38580021638035,NA,-0.127489928229059, 
                    -5.34529582633427,0.0475695347499573,0.547260985464704,0.00546325576689928,NA,0.793506397646241,0.545756178357034,NA,NA,NA,-0.411908033671878,NA,-0.219583070811389, 
                    -6.04945669504922,0.0532798277953911,0.670856702035643,NA,-1.33547211831082,0.787000378342542,0.508336640044051,NA,NA,NA,-0.150759126469025,NA,0.0836705797224148, 
                    -5.91311322934102,0.0520042638029393,0.674494592565857,-0.0337784996349589,-1.38622297279191,0.810434112303759,0.566897189039409,NA,NA,NA,-0.176819311382261,NA,-0.00264778235417023, 
                    -4.63511797334658,0.0467412978851622,0.431741320318091,NA,NA,NA,NA,0.224850338911085,NA,NA,-0.278883225102689,NA,-0.266358941840433, 
                    -4.65831361324005,0.0462225625484774,0.437682368021117,-0.220177924731399,NA,NA,NA,0.229258230445417,NA,NA,-0.271459061057254,NA,-0.194216969670644, 
                    -5.32961312756935,0.0515384098230929,0.625633876004171,NA,-1.57415596404245,NA,NA,0.258357679917965,NA,NA,-0.02142163870026,NA,-0.0402767457128314, 
                    -5.33971511336927,0.0507719121175749,0.633535610858876,-0.29581480002346,-1.57981207278301,NA,NA,0.26577459628128,NA,NA,-0.0223745578573713,NA,0.0427658788254224, 
                    -4.67316845335419,0.0463606669375094,0.438536065252926,NA,NA,0.470124870231449,NA,0.268703140638402,NA,NA,-0.336632316905016,NA,-0.485839417779106, 
                    -4.70936694198881,0.0461890639577417,0.442432902875749,-0.141984152374984,NA,0.455067465785959,NA,0.27220944683506,NA,NA,-0.327882360871939,NA,-0.421070844263773, 
                    -5.29125403120645,0.0496288294497154,0.629008437451497,NA,-1.54513262027065,0.586764132034665,NA,0.299809809931441,NA,NA,-0.0661106933578977,NA,-0.287990073808462, 
                    -5.30970870152637,0.0491421544805584,0.63510926565096,-0.230770833072945,-1.54974085724869,0.571699851699928,NA,0.305807118301378,NA,NA,-0.0640517472975228,NA,-0.211677763345138, 
                    -4.8363610068825,0.0472253343572105,0.458723288798726,NA,NA,NA,0.653002879153563,0.132160608105985,NA,NA,-0.307438995484728,NA,-0.292952042879339, 
                    -4.85766657558053,0.0466359132073721,0.465224773873654,-0.230457589855196,NA,NA,0.65700957428574,0.136863587262325,NA,NA,-0.301250494540747,NA,-0.218709729448411, 
                    -5.52313024393624,0.0520308219648122,0.651065427138219,NA,-1.5626657763306,NA,0.620214248753411,0.165940739927605,NA,NA,-0.0485398584167625,NA,-0.0679105569919605, 
                    -5.5301024738302,0.0511530663607501,0.659987269850219,-0.309317366325361,-1.56988631124711,NA,0.626922985675997,0.173445106151802,NA,NA,-0.0501599185983718,NA,0.0176017743835738, 
                    -4.89766583097148,0.0470449423200438,0.467609647411584,NA,NA,0.483366391714361,0.692276481557513,0.178228353228128,NA,NA,-0.365511677720089,NA,-0.521314215747045, 
                    -4.93481194529276,0.0468333362448433,0.471925438393725,-0.150365709915197,NA,0.467714936435152,0.694475078263379,0.182198811628758,NA,NA,-0.35790951228691,NA,-0.452858617511402, 
                    -5.51128513076199,0.0503624370420219,0.657042040536245,NA,-1.53851783874431,0.597893458177243,0.67506111012858,0.207008627731878,NA,NA,-0.0923471950968855,NA,-0.326110286745082, 
                    -5.52885294684511,0.049778859129513,0.663992236101642,-0.244069744104644,-1.54482778085516,0.582269466423263,0.679704301023208,0.213306034648635,NA,NA,-0.0908973073905235,NA,-0.244802596319014, 
                    -4.52721735453582,0.0450619703992949,0.434745640262492,NA,NA,NA,NA,NA,0.113177274248062,NA,-0.299229734979227,NA,-0.258910417849145, 
                    -4.54720023001701,0.044497460767332,0.440647932237434,-0.22226951454067,NA,NA,NA,NA,0.118162755956349,NA,-0.292077964121727,NA,-0.186481857641904, 
                    -5.21968698749597,0.0497037740924264,0.634056423764065,NA,-1.59106212827265,NA,NA,NA,0.105741360725579,NA,-0.0449188269996716,NA,-0.0304935325743645, 
                    -5.22480202637888,0.0488717650144377,0.641870630989859,-0.297653607722131,-1.59648345628781,NA,NA,NA,0.111140600801743,NA,-0.046478275853229,NA,0.0529344091242115, 
                    -4.55498610856966,0.044486485551952,0.442465994978051,NA,NA,0.471911519598128,NA,NA,0.179248057128663,NA,-0.359237869729543,NA,-0.481577651068803, 
                    -4.58740224274865,0.0442578552622563,0.446459028774488,-0.14630978177402,NA,0.457252183439706,NA,NA,0.18154518302097,NA,-0.350682669773072,NA,-0.416381752017257, 
                    -5.17066538779159,0.0476630017047817,0.637531182415817,NA,-1.55933187768386,0.58584259445795,NA,NA,0.153951440431504,NA,-0.0914897064109514,NA,-0.280509455330811, 
                    -5.18392170609997,0.0471009084210673,0.643722522813756,-0.235112047523876,-1.56391508019343,0.571424228621408,NA,NA,0.157454040725819,NA,-0.0898636167042422,NA,-0.203727558525225, 
                    -4.77242271802817,0.0461292961843787,0.462269758045708,NA,NA,NA,0.652322733113182,NA,0.0926888363627567,NA,-0.325506626184269,NA,-0.290516320782189, 
                    -4.78993604415602,0.0454789621246311,0.468795407845188,-0.235484420825942,NA,NA,0.657317543967595,NA,0.0982866116042705,NA,-0.319669023569324,NA,-0.215534073267134, 
                    -5.46074062057511,0.0508191871030526,0.66038875169028,NA,-1.58034507986603,NA,0.61912213326173,NA,0.0799965108862559,NA,-0.0698413420815173,NA,-0.0622629353430922, 
                    -5.46183660536928,0.0498514953901284,0.669367562750879,-0.314723622690641,-1.58764950930582,NA,0.627353240179327,NA,0.0851617509902802,NA,-0.0721619848525935,NA,0.0242735851291422, 
                    -4.82252028122985,0.0458036095870982,0.470964595196775,NA,NA,0.482443236305205,0.690790896187779,NA,0.148793194713747,NA,-0.385627463675612,NA,-0.520557758118, 
                    -4.85517978638544,0.0455160150338335,0.475486928531685,-0.1584079243231,NA,0.467131397738908,0.693904453779861,NA,0.151810907256493,NA,-0.378290846508787,NA,-0.45104081800196, 
                    -5.4376121864596,0.0490673174742991,0.665480346462172,NA,-1.55353024476495,0.594207955452976,0.672525203617434,NA,0.116292587967238,NA,-0.115701840060579,NA,-0.321167523796056, 
                    -5.44897481834109,0.0483787536804325,0.672723405016678,-0.252890183244632,-1.56021092382385,0.579276173897104,0.678675987005311,NA,0.11997714814766,NA,-0.114730563383074,NA,-0.238564529079181, 
                    -4.63869445638111,0.0462900802199853,0.439951193531556,NA,NA,NA,NA,0.234357683847495,0.113574039149191,NA,-0.295783982215529,NA,-0.271140434184149, 
                    -4.66368778707207,0.0457872553044247,0.445925333516736,-0.220606618327851,NA,NA,NA,0.238966142476576,0.118815408603599,NA,-0.288446979146902,NA,-0.198970629568856, 
                    -5.36024428789646,0.0512723133005147,0.64044104890611,NA,-1.59626698816314,NA,NA,0.269242303280218,0.105963434945518,NA,-0.0389118045591244,NA,-0.0423983765136562, 
                    -5.37231625725514,0.0505219776045004,0.648409641033811,-0.297044143837309,-1.60200209733163,NA,NA,0.276865631405899,0.111557965351611,NA,-0.0400987258706878,NA,0.0408473165153708, 
                    -4.69023020510733,0.0459984134240176,0.447853415736388,NA,NA,0.473288649895979,NA,0.280428905503886,0.180082310829145,NA,-0.356875260055518,NA,-0.496703317896849, 
                    -4.72753361781102,0.0458337327050126,0.451834871953974,-0.143814283753943,NA,0.458282028658759,NA,0.28410571674711,0.182570991637033,NA,-0.348217637124927,NA,-0.431636603634276, 
                    -5.33319318053065,0.0494470377543455,0.64475784830094,NA,-1.56690229849502,0.590689236307368,NA,0.313375868381164,0.154766813542752,NA,-0.0864736540451175,NA,-0.295626703104527, 
                    -5.35315883457866,0.0489694586366664,0.650990947872116,-0.233076891178586,-1.5715947228992,0.575756779736961,NA,0.319584728106999,0.158488428737235,NA,-0.0845661160707073,NA,-0.21897599870907, 
                    -4.83076704385488,0.0467658625768503,0.464965068675168,NA,NA,NA,0.644170327528357,0.143921219465748,0.09218703193245,NA,-0.322951098007874,NA,-0.296573284680963, 
                    -4.85393300427225,0.046195334332877,0.471469408326966,-0.230693814658747,NA,NA,0.648185744987928,0.148806138142003,0.0979419449581117,NA,-0.316820527185761,NA,-0.222450450173458, 
                    -5.54278243733983,0.0517323553859074,0.664107573713038,NA,-1.58414461382789,NA,0.608363138572847,0.179701999106907,0.0794510602001406,NA,-0.0656002992221772,NA,-0.0684835131847901, 
                    -5.55159390615978,0.0508726803128042,0.673048501866033,-0.310119404862402,-1.59141709841566,NA,0.615026894668696,0.187408503359072,0.0847834097131471,NA,-0.0674534941416303,NA,0.0170717988899651, 
                    -4.90316402076805,0.0466885300284391,0.474193133963193,NA,NA,0.485429384313989,0.68058505256952,0.192713401776485,0.148561710845278,NA,-0.383807051194724,NA,-0.529788648172304, 
                    -4.94143363196121,0.0464849119731358,0.478593545721156,-0.152220825692874,NA,0.469875818193026,0.682863113185997,0.196836463185665,0.151692775048569,NA,-0.376265442127932,NA,-0.461206538203182, 
                    -5.53893609521021,0.0501548355905864,0.670194166320639,NA,-1.55955875298173,0.600055727357244,0.660501706275918,0.224057488066622,0.115990001170449,NA,-0.11224142779797,NA,-0.330640154645499, 
                    -5.5578890686874,0.0495811114654338,0.677245984428337,-0.246060458407936,-1.56592585077585,0.584605599209501,0.665165858420773,0.230557418144755,0.119868104734741,NA,-0.110937159317644,NA,-0.249199054854656, 
                    -0.389413633184921,0.0727551510844796,0.745842287381919,NA,NA,NA,NA,NA,NA,-1.29276760774328,-0.287423958732361,NA,0.0526171553805509, 
                    0.18684865218377,0.0707038029600129,0.748317979391404,-0.209174389141772,NA,NA,NA,NA,NA,-1.36429590366076,-0.350024531973577,NA,0.00805012738989533, 
                    -1.18550122024298,0.0749654476168154,0.825459892395367,NA,-1.24961633782293,NA,NA,NA,NA,-1.19760251367549,-0.118346598400276,NA,0.219562522704938, 
                    -0.664883424378005,0.073141885198643,0.826594835605756,-0.205926153421032,-1.24159341115253,NA,NA,NA,NA,-1.25780441216297,-0.197252764830539,NA,0.16487037954208, 
                    0.0556798471785331,0.0632970324610496,0.773335265242697,NA,NA,0.548289298548375,NA,NA,NA,-1.28699738178879,-0.279617798507432,NA,-0.119727786413642, 
                    0.729011722519032,0.062857206629347,0.765489248130129,-0.325832888523005,NA,0.508240174005008,NA,NA,NA,-1.36582987821234,-0.346796761521955,NA,-0.27936295682504, 
                    -0.767401084053987,0.0655615406897619,0.848017717043897,NA,-1.20710407806229,0.570090114973152,NA,NA,NA,-1.18938214184669,-0.117368666943865,NA,0.0625667532727922, 
                    -0.161054747551278,0.0650891707842713,0.839397716015259,-0.304314810463039,-1.20744892467569,0.547003330757084,NA,NA,NA,-1.25485145501433,-0.203816550763735,NA,-0.0969045484361596, 
                    -0.974096972131507,0.0794193487790713,0.750193613657762,NA,NA,NA,0.46737234859496,NA,NA,-1.28146298718575,-0.225611131389616,NA,0.113345812065095, 
                    -0.371253865604953,0.0776285038243473,0.75563275540343,-0.0422190279019204,NA,NA,0.525377677606436,NA,NA,-1.36753055818268,-0.277852876127111,NA,0.0728821928473763, 
                    -1.7536333929898,0.0811434405500717,0.835318321730825,NA,-1.18799206810556,NA,0.477517871982975,NA,NA,-1.1864764313885,-0.0474893295972763,NA,0.256432463572711, 
                    -1.24446448783989,0.079724260763576,0.84091344654105,-0.0691325134543316,-1.17830406109747,NA,0.540747315729437,NA,NA,-1.25615066705084,-0.114124311639561,NA,0.202158693114698, 
                    -0.563302211206844,0.0691030686065725,0.789877062879471,NA,NA,0.773691453197043,0.506835089235773,NA,NA,-1.27792988616745,-0.292324512479351,NA,-0.0414670485748415, 
                    0.181232961963371,0.0685314954344495,0.78805672976254,-0.171686707408806,NA,0.788046898291597,0.583484662280753,NA,NA,-1.37549116860799,-0.366134421775783,NA,-0.220554785879517, 
                    -1.31080459343084,0.0709942482031608,0.863922529488589,NA,-1.083577060388,0.768913219919577,0.511548703480369,NA,NA,-1.1884233708503,-0.113900787804516,NA,0.104442045788342, 
                    -0.678461886305672,0.0705922388984073,0.863546407462934,-0.179156720960764,-1.08601442113905,0.802362822684355,0.592515904291978,NA,NA,-1.26803906066896,-0.202212708022776,NA,-0.0734235084937101, 
                    1.33197595715058,0.069839639496495,0.673521688374888,NA,NA,NA,NA,0.22249889314751,NA,-1.48506763683055,-0.108016836092887,NA,-0.261806094664495, 
                    1.40752813011983,0.068760178057391,0.682821996141959,-0.397155813747792,NA,NA,NA,0.226757500071934,NA,-1.49805580237398,-0.101758732467643,NA,-0.166095097208535, 
                    0.226265008148758,0.0710444638342454,0.790184925637274,NA,-1.16839764369584,NA,NA,0.255222309575603,NA,-1.33224286233224,0.050584853209442,NA,-0.117695541444108, 
                    0.304979891869882,0.0698227145142467,0.800038522101952,-0.418493025558036,-1.17204328883423,NA,NA,0.260925044032954,NA,-1.34406106771148,0.0503364404047635,NA,-0.0192840682854187, 
                    1.29319875390845,0.0689797392617979,0.692600358077596,NA,NA,0.625666525241736,NA,0.294512087585709,NA,-1.49845621249683,-0.163037543031115,NA,-0.497357496927766, 
                    1.38911516184243,0.0680985012542147,0.702075640057331,-0.382393907427067,NA,0.606223680773388,NA,0.299290251675974,NA,-1.5164014311519,-0.152913722429641,NA,-0.399998493515137, 
                    0.245297541397577,0.0693067308334853,0.804160312297765,NA,-1.12137658855728,0.690867280473184,NA,0.318717559568396,NA,-1.34680134924167,-0.00120890338326135,NA,-0.366918773077606, 
                    0.347436830866539,0.0682956312243327,0.814073661482841,-0.404315192275454,-1.12449179608789,0.672235278346676,NA,0.324782132136504,NA,-1.36427438064536,0.00315408357155333,NA,-0.267309495768311, 
                    1.10424413145709,0.0704237244545873,0.701888859443204,NA,NA,NA,0.650519225815763,0.138177972208512,NA,-1.48074641167117,-0.136640853189738,NA,-0.298279580847205, 
                    1.18139160193338,0.0692044882747131,0.710461487186378,-0.390060018965054,NA,NA,0.649508721362949,0.143028053638388,NA,-1.49242354443309,-0.132575028007195,NA,-0.200358954141484, 
                    -0.0025435808117672,0.0715930494172442,0.818431737088584,NA,-1.15385578295771,NA,0.627227425037654,0.17017697838355,NA,-1.32684137708336,0.023109045822681,NA,-0.153681366716447, 
                    0.0812055501726828,0.0701928553062032,0.828308349071551,-0.418738884482304,-1.15954951930616,NA,0.629648152768549,0.175771886109337,NA,-1.33793353566452,0.0213286130216568,NA,-0.0520356647581654, 
                    1.05028693103552,0.0697606252791753,0.724689340577161,NA,NA,0.637192849663529,0.690187033167415,0.213432569855367,NA,-1.49633752926776,-0.1919997983511,NA,-0.541156206194465, 
                    1.14544293656728,0.0687493137414886,0.73329479819773,-0.37214854990972,NA,0.61721701729661,0.687628187617222,0.218794028111,NA,-1.51281079284277,-0.184139630151678,NA,-0.44021405601666, 
                    -0.000494201255832822,0.0700418874088387,0.83691016351805,NA,-1.11475065800341,0.701411626699116,0.681062867002218,0.235108069937392,NA,-1.34342987151079,-0.0276109922024713,NA,-0.411793119547414, 
                    0.104971811537928,0.068854941654932,0.846479465324534,-0.401231670255202,-1.11981621815772,0.68209518720105,0.681157227812374,0.241282562733043,NA,-1.35997027891464,-0.0246379966842156,NA,-0.307245247489525, 
                    1.38088978319371,0.0685056986862535,0.680608020938219,NA,NA,NA,NA,NA,0.0756154604741101,-1.47942205975059,-0.132673632192979,NA,-0.258394526414448, 
                    1.47278606606167,0.0673336695154702,0.690585143772286,-0.413006682686692,NA,NA,NA,NA,0.0828939901359816,-1.49463860407834,-0.126732414457606,NA,-0.160357513875186, 
                    0.275360589372586,0.0695032540718078,0.801962529159604,NA,-1.1907248447753,NA,NA,NA,0.0859165155621501,-1.32558504598083,0.0249749602763761,NA,-0.111784185234502, 
                    0.372032271948236,0.0681772580722034,0.812418432268021,-0.43436609008631,-1.19449293980156,NA,NA,NA,0.0913316891229854,-1.33965978705157,0.0242393753084725,NA,-0.0109801620203144, 
                    1.34419961075837,0.067362977000127,0.699850572512392,NA,NA,0.62110705408103,NA,NA,0.179795027748008,-1.48980406045684,-0.191933854926526,NA,-0.496420512729972, 
                    1.45927288594175,0.0663726777903705,0.710335800649807,-0.401326199863441,NA,0.60234925529207,NA,NA,0.183623203339704,-1.51044565240166,-0.181491587998239,NA,-0.396177245148411, 
                    0.295823563518666,0.0675199397777408,0.815546645366482,NA,-1.14014834987544,0.685385001518182,NA,NA,0.167958186579949,-1.33696603221501,-0.0309526442438688,NA,-0.362257816968408, 
                    0.417485605975846,0.0664008962933133,0.826284003304399,-0.422887791320602,-1.14329599390204,0.667301067626587,NA,NA,0.17048746842851,-1.35704786584606,-0.0264213917221798,NA,-0.259712378035064, 
                    1.10817233490159,0.0695726307950985,0.708366727145567,NA,NA,NA,0.63609443994347,NA,0.0498379556744268,-1.47264781747983,-0.160143050303976,NA,-0.297101481506846, 
                    1.2013034435466,0.068251363274181,0.717666272161901,-0.409738583893587,NA,NA,0.636358113674003,NA,0.0582281975739372,-1.48643492735129,-0.156490450920397,NA,-0.196620421019082, 
                    -0.00191353292941781,0.0705719277980615,0.829952930040674,NA,-1.1775220622785,NA,0.613769784301621,NA,0.0572638057795577,-1.31774574398739,-0.00116467224147938,NA,-0.149430433437283, 
                    0.0992076475064051,0.069056013931353,0.840615513990836,-0.438827528624316,-1.18360223647601,NA,0.617983188295309,NA,0.0632400425205037,-1.33099489779511,-0.00356227354090964,NA,-0.0450642976156508, 
                    1.06048702823419,0.0686040276418307,0.729970196045831,NA,NA,0.628624281611457,0.672943194906929,NA,0.145109201236934,-1.4847495627607,-0.219862288900768,NA,-0.540112599144385, 
                    1.17463824218699,0.0674763039626881,0.739689784663385,-0.395857065384342,NA,0.609121020201326,0.671773376767151,NA,0.15053086168908,-1.50390964905298,-0.211769926756593,NA,-0.435787729759869, 
                    0.00523493822589846,0.0687523866850557,0.846682130426331,NA,-1.13471407947932,0.692153131077787,0.664675442119212,NA,0.128883947974602,-1.33060470157651,-0.0560354403569437,NA,-0.406560771184181, 
                    0.130052626345918,0.0674439057849017,0.857314136833169,-0.424991388253953,-1.14010112334398,0.673218651851046,0.666587978994707,NA,0.13243854449392,-1.34974860748156,-0.0530583648759045,NA,-0.298486655891578, 
                    1.33844411655784,0.0695560701563447,0.687214665148923,NA,NA,NA,NA,0.233489377728084,0.0746713380579963,-1.49101286180796,-0.131504159956024,NA,-0.264609249228597, 
                    1.41207989081784,0.0684910224474379,0.696553163489721,-0.396905003064562,NA,NA,NA,0.237821410392884,0.0819053279047532,-1.50401614630715,-0.12519710076265,NA,-0.168894172753204, 
                    0.203493005871951,0.0708934433449649,0.809653296468569,NA,-1.19628295036331,NA,NA,0.267951239027388,0.0858217974574695,-1.33699424768991,0.0280112610749095,NA,-0.117937630942432, 
                    0.280639197576364,0.0696811186294412,0.819532007442941,-0.418975573849667,-1.20008138888056,NA,NA,0.273798605777839,0.091314069843349,-1.3488051269537,0.0277696409002872,NA,-0.0192550476921869, 
                    1.28410807928667,0.0688300324763278,0.709133870807152,NA,NA,0.631308132988731,NA,0.309516408393033,0.180901450292157,-1.5062396250392,-0.190650236583903,NA,-0.508769865341335, 
                    1.37857014242005,0.0679617726313517,0.718692720266472,-0.382674684439476,NA,0.611951163256074,NA,0.314137014850839,0.184409084077285,-1.52422646984403,-0.180106392148411,NA,-0.411210911910201, 
                    0.209168223017672,0.0692678438876776,0.826212707489245,NA,-1.14820763193887,0.697073188448455,NA,0.335921258143097,0.170582844512583,-1.35315265601792,-0.027278413995981,NA,-0.37442082151843, 
                    0.309763094435545,0.0682689248243321,0.836124510426131,-0.404637495244679,-1.15125871881873,0.678361196631093,NA,0.341900082698008,0.172840917197238,-1.37058078636421,-0.0225613505101764,NA,-0.274426603190519, 
                    1.11920750444548,0.0701044472380399,0.713655134404563,NA,NA,NA,0.638518231722079,0.151578037610794,0.0466035166881842,-1.48604575686731,-0.159755723538948,NA,-0.299378818557095, 
                    1.19433873571182,0.0689019138406515,0.722235599765878,-0.389918963696667,NA,NA,0.637405496125032,0.156537606559396,0.0548673657778396,-1.49772094693947,-0.155737992179284,NA,-0.201651170197537, 
                    -0.0152701164815708,0.0714041494852267,0.836043602630379,NA,-1.18112118810245,NA,0.613190987034107,0.185607306140622,0.0548852257805756,-1.33113600761777,0.000387942243179944,NA,-0.152091074461951, 
                    0.0669347325059891,0.0700147548093756,0.84592698481872,-0.419453307689334,-1.18696178355956,NA,0.615602327417521,0.191397899993919,0.0609026141296383,-1.34221704896058,-0.00148966825757583,NA,-0.0503484003492816, 
                    1.0522190114304,0.0695640167064045,0.738205824894213,NA,NA,0.640927810751625,0.67332893459771,0.231158236423131,0.143521065770667,-1.50292149120235,-0.219564884135821,NA,-0.549427619321109, 
                    1.14623764435061,0.0685672332666152,0.746922598452593,-0.373393540808527,NA,0.621144616383244,0.670924492929663,0.23641838364346,0.148567427957941,-1.51952569487891,-0.211404490870915,NA,-0.448503977795757, 
                    -0.0238434424275586,0.0699526597445259,0.855930562628749,NA,-1.14094961584352,0.705587834338423,0.662789899647911,0.255396966162868,0.128636940504676,-1.34874929881804,-0.0542692555796477,NA,-0.415931444979124, 
                    0.0805601560431196,0.0687774911469699,0.865529807924991,-0.402549402938141,-1.14595620706848,0.686309693273933,0.663077760608663,0.261575892282884,0.131938135119706,-1.36533809980021,-0.0510870450197037,NA,-0.311215821809876, 
                    -5.41917308385565,0.0542200203632215,0.515053980771765,NA,NA,NA,NA,NA,NA,NA,NA,-0.188101619089836,-0.198846158116136, 
                    -5.24899233938155,0.051919244008401,0.512873357232034,-0.0333873436141384,NA,NA,NA,NA,NA,NA,NA,-0.166608053125772,-0.231270959408735, 
                    -6.07317305484509,0.0594783195659781,0.650168140790622,NA,-1.42250924378728,NA,NA,NA,NA,NA,NA,-0.113226001685573,0.0454677851579491, 
                    -5.89442833341053,0.0569822402734681,0.655204356992585,-0.0615953817822861,-1.42366309629541,NA,NA,NA,NA,NA,NA,-0.0994495244717985,0.0114697033890704, 
                    -5.024999766293,0.0438786341472418,0.553150266947012,NA,NA,0.652643277604701,NA,NA,NA,NA,NA,-0.387715197244276,-0.212211974618438, 
                    -4.87989961382616,0.0427479205734054,0.545593794560463,-0.0193952778889614,NA,0.61031219952533,NA,NA,NA,NA,NA,-0.369299037224277,-0.263239097851275, 
                    -5.68551299422413,0.0491916050205593,0.684100354515328,NA,-1.39609800459287,0.66700205315936,NA,NA,NA,NA,NA,-0.282153742490875,0.0258532002466187, 
                    -5.53071894351442,0.047761604684345,0.68300551661047,-0.0344799968838368,-1.40548177008788,0.637084079474315,NA,NA,NA,NA,NA,-0.271253755311507,-0.0254954673941254, 
                    -5.81345778961416,0.0576215449945514,0.544513601923873,NA,NA,NA,0.426927795757904,NA,NA,NA,NA,-0.034913438410624,-0.182336341431728, 
                    -5.63677163243932,0.0549778891226998,0.543103188902941,0.0392284305947841,NA,NA,0.437476642843408,NA,NA,NA,NA,0.0033211732690857,-0.223281386680111, 
                    -6.52309723838578,0.0637720853789548,0.677829751736028,NA,-1.35499975445024,NA,0.468830680466537,NA,NA,NA,NA,0.03980907891157,0.0414266028002323, 
                    -6.36001696206555,0.0612303725174536,0.686000988543406,-0.00214844582935391,-1.35916904267745,NA,0.479496514133718,NA,NA,NA,NA,0.0696080819810335,-0.00225695705395376, 
                    -5.40262918077558,0.045110031148052,0.600513074053526,NA,NA,0.842114966550643,0.485810674264434,NA,NA,NA,NA,-0.238922867857942,-0.188331534412878, 
                    -5.24812236792015,0.0434564948257366,0.594232308086834,0.0609787413562974,NA,0.823977807292459,0.507621799868752,NA,NA,NA,NA,-0.211522171658343,-0.251525890166921, 
                    -6.08748309054311,0.0513192828940236,0.720726724965306,NA,-1.29439083147917,0.841230328179814,0.514411185466798,NA,NA,NA,NA,-0.147964044087627,0.023722405581167, 
                    -5.9449375533167,0.0496297330808261,0.722787879558774,0.0307850329370771,-1.31112601986109,0.836250501837892,0.534854315496646,NA,NA,NA,NA,-0.128764759509611,-0.036155827356273, 
                    -4.97729804959979,0.0414639708611744,0.573589588416183,NA,NA,NA,NA,0.268894988514727,NA,NA,NA,0.037943925102107,-0.0503099230512309, 
                    -4.97247578947734,0.0414059825982549,0.574607582555202,-0.016293404111724,NA,NA,NA,0.268174011341283,NA,NA,NA,0.0301426174408259,-0.0443092214315352, 
                    -5.90732195925432,0.0490873221422473,0.762609520363501,NA,-1.44296829586644,NA,NA,0.299613543703302,NA,NA,NA,0.167830221647367,0.140477782846741, 
                    -5.88761240390381,0.0488541811763967,0.763539575848383,-0.0338707464632595,-1.44072804483184,NA,NA,0.299038157432497,NA,NA,NA,0.154451718051142,0.15045171491496, 
                    -4.93287352640154,0.0387113362217145,0.587360910012923,NA,NA,0.629634851960025,NA,0.28830399101659,NA,NA,NA,-0.184298939928575,-0.131096697788055, 
                    -4.95867723468505,0.0390312208557455,0.586514078592132,0.037313356418748,NA,0.629855214625766,NA,0.287848623750855,NA,NA,NA,-0.172484327538982,-0.14031788716169, 
                    -5.84006723668093,0.0457863387317509,0.772403841478339,NA,-1.41712369597592,0.709955580502422,NA,0.321881762687091,NA,NA,NA,-0.06887618241822,0.0559152575963376, 
                    -5.85163781950083,0.0459390050592064,0.771655421305942,0.0186941242281458,-1.41438365500306,0.70982627895828,NA,0.321591546669331,NA,NA,NA,-0.0631317225923257,0.0509565752937708, 
                    -5.06926005828587,0.0404376608580287,0.600825946789409,NA,NA,NA,0.569140520318974,0.162645579292827,NA,NA,NA,0.0442218931001842,-0.0699555587696883, 
                    -5.07359965220836,0.0404928397255934,0.601246319848159,0.0008890392866993,NA,NA,0.568240319492362,0.162157756352626,NA,NA,NA,0.0427518096089284,-0.0687781625078064, 
                    -5.98107372071679,0.0479438561882445,0.787452690336035,NA,-1.43241940498731,NA,0.539126704857462,0.193528570142155,NA,NA,NA,0.175935989512376,0.118955409350405, 
                    -5.96967485639153,0.047814329949974,0.787943005062087,-0.0195575672267236,-1.43022948972633,NA,0.538108499764339,0.193229359947707,NA,NA,NA,0.167815943666321,0.12489477972217, 
                    -5.022486746865,0.0375312405265548,0.616273143229687,NA,NA,0.631204402699141,0.590022775840507,0.176987279629975,NA,NA,NA,-0.170895660276951,-0.153432070894607, 
                    -5.05991869881574,0.0379919176987123,0.614676707952023,0.0578005553904064,NA,0.632338635154205,0.591205971660883,0.176458837972426,NA,NA,NA,-0.151849488381419,-0.168736214632147, 
                    -5.91340189863467,0.0445877106863444,0.798000979241094,NA,-1.40492604668237,0.70749336878372,0.561338345433744,0.211152923742737,NA,NA,NA,-0.0532890267585701,0.0308520143525885, 
                    -5.93561583759919,0.0448715943778913,0.796620815074027,0.0364166396770606,-1.40198105434778,0.708072208445126,0.562142551491336,0.210903184615755,NA,NA,NA,-0.0413638366112062,0.020665129735557, 
                    -4.87572801947819,0.0398199564940339,0.577869839772337,NA,NA,NA,NA,NA,0.147138183388634,NA,NA,0.0541393741400052,-0.0545050849064663, 
                    -4.87452250708541,0.0398070234169921,0.578699050147366,-0.0100789108576395,NA,NA,NA,NA,0.145769277542955,NA,NA,0.0485856858598952,-0.050235575769638, 
                    -5.81361341182547,0.0474201511297274,0.771392093461516,NA,-1.4575443453672,NA,NA,NA,0.150110110218479,NA,NA,0.187001473658129,0.137656275755325, 
                    -5.7980988394197,0.0472408174894954,0.772099725971153,-0.0266856986011483,-1.4551994365311,NA,NA,NA,0.148397075514232,NA,NA,0.176215505625442,0.145579202580102, 
                    -4.82965314878789,0.0371131249943807,0.591819667778471,NA,NA,0.620271052806618,NA,NA,0.16937759786212,NA,NA,-0.161734753134299,-0.139417963956908, 
                    -4.85897058927921,0.0374741657115849,0.590815816473713,0.0424622349917295,NA,0.62062018843547,NA,NA,0.170069940053178,NA,NA,-0.148115096462385,-0.1500546148114, 
                    -5.74314537449411,0.0442002924575338,0.780708524568168,NA,-1.42904697725528,0.698564739512987,NA,NA,0.154019305415867,NA,NA,-0.0422493423732875,0.0491684884574937, 
                    -5.75823876343197,0.0443952205274187,0.779775669004367,0.0241420441222502,-1.4262559724002,0.698599845010722,NA,NA,0.154647978491936,NA,NA,-0.03460102878948,0.0426681768188635, 
                    -5.00443584287437,0.0392374495446913,0.605987557796178,NA,NA,NA,0.57386009737665,NA,0.108799457902506,NA,NA,0.0565127436300639,-0.0747892638176619, 
                    -5.01162120758539,0.0393268701654253,0.606273204948657,0.00558863090938144,NA,NA,0.573068407318688,NA,0.108105311434202,NA,NA,0.0567388041524115,-0.0749026218322123, 
                    -5.92640612453795,0.046727913815082,0.797662510364373,NA,-1.44832052425509,NA,0.545490310552509,NA,0.107913624236598,NA,NA,0.191955419658382,0.115757843094475, 
                    -5.91829173419804,0.0466393884203705,0.797978706806395,-0.0140301127948869,-1.44605485263145,NA,0.544669105596172,NA,0.106870250329681,NA,NA,0.185825663687489,0.120150212307369, 
                    -4.95866888608257,0.0364363947020154,0.621052682765532,NA,NA,0.621471288981284,0.593874158911628,NA,0.121399271031058,NA,NA,-0.153334681685507,-0.160906214987023, 
                    -4.99852855554321,0.0369250227878978,0.619382105395291,0.0609443144833735,NA,0.622616556456712,0.594908576713974,NA,0.122566363141831,NA,NA,-0.13316542382228,-0.177113461476411, 
                    -5.85837601227936,0.0434946803747179,0.807561531351179,NA,-1.41882771915536,0.695982171262629,0.567617615965212,NA,0.102326688857553,NA,NA,-0.0307924955224797,0.0253115264080329, 
                    -5.8829461796115,0.0438066809289193,0.806065224594893,0.0397922701572649,-1.4158424664922,0.696623775325234,0.568346580340698,NA,0.103584803976962,NA,NA,-0.0176856472791629,0.0141342430342916, 
                    -4.96799747818951,0.0407720264176825,0.581676159973055,NA,NA,NA,NA,0.270787979354621,0.140130948710725,NA,NA,0.0431105289550896,-0.056591828779416, 
                    -4.96738337856174,0.0407663262673535,0.582443107531057,-0.00860308665273582,NA,NA,NA,0.270114954959503,0.138838267629445,NA,NA,0.0381337579441692,-0.0527099268567653, 
                    -5.92375399542082,0.0485574545384812,0.776359710268289,NA,-1.46232411789365,NA,NA,0.30310349075513,0.143384957409543,NA,NA,0.175728789067479,0.135992980580523, 
                    -5.90922035598768,0.0483900823593159,0.776994562834876,-0.0250125383457642,-1.46000120768315,NA,NA,0.302596469908664,0.141758319200373,NA,NA,0.165588679379784,0.143514450330104, 
                    -4.92534594507719,0.0380758840672621,0.595368574827107,NA,NA,0.62332775640749,NA,0.289911028188192,0.161007929912062,NA,NA,-0.176645510907641,-0.139775691050146, 
                    -4.9555750652314,0.0384475083419841,0.594266462839886,0.045212024714596,NA,0.623849925777317,NA,0.289508428435681,0.161849915433463,NA,NA,-0.162034726992753,-0.151297472938722, 
                    -5.85763482650903,0.0453129281299698,0.786181470727236,NA,-1.43590583381394,0.704431930073171,NA,0.326121624816692,0.146217638600067,NA,NA,-0.0583882440862257,0.0495451872998945, 
                    -5.87428930934742,0.0455268293607015,0.785149311412584,0.0273285676173256,-1.43311563482786,0.704605779678315,NA,0.32588769243651,0.147006602530666,NA,NA,-0.0496067313605097,0.0420554595309713, 
                    -5.05451735992643,0.0397928175202178,0.607458064647395,NA,NA,NA,0.558931929790923,0.168105089711408,0.105099092250028,NA,NA,0.0494164942110061,-0.0751283458178077, 
                    -5.0623436041063,0.0398895650011522,0.607689689976667,0.00718299513372286,NA,NA,0.55825055760605,0.167611350818707,0.104470090693869,NA,NA,0.0502477102843988,-0.0756932519208197, 
                    -5.99132037513598,0.0474547827633036,0.79980406738069,NA,-1.45146732023544,NA,0.526441250335231,0.201119140154538,0.104607534545524,NA,NA,0.184075150664399,0.115699268616548, 
                    -5.98428676109771,0.0473793339350266,0.800053969858027,-0.0121539486469836,-1.44919105422868,NA,0.525684812650727,0.200823802562769,0.103654234645708,NA,NA,0.178639076804345,0.119583747705962, 
                    -5.00896919466946,0.0369627082027559,0.622348954926851,NA,NA,0.62518441712185,0.578418282817876,0.182930414932493,0.116682505125225,NA,NA,-0.163680501992069,-0.160140013903073, 
                    -5.04973729275177,0.0374606088562617,0.620588814808158,0.063763925880632,NA,0.626532367518045,0.579704508893966,0.18241026941686,0.11795167129655,NA,NA,-0.142509397373603,-0.177239739824571, 
                    -5.92422289074801,0.0441677034595143,0.810037652953155,NA,-1.42370571804959,0.701982316022999,0.547637400103534,0.220161180159604,0.098226359659567,NA,NA,-0.0428669467525603,0.0266655062983172, 
                    -5.95044661518012,0.0444986769502065,0.808447501486541,0.0431760787871057,-1.42069966267423,0.702794535730272,0.548588863232094,0.219922759468912,0.0996168979993301,NA,NA,-0.0285734528145185,0.014438365450814, 
                    -0.375928487855398,0.0736601411087144,0.767861816444695,NA,NA,NA,NA,NA,NA,-1.27970038591396,NA,-0.132233999329451,-0.226799842125858, 
                    -0.0146827641187578,0.0707986272205479,0.763852625566405,-0.209859176789253,NA,NA,NA,NA,NA,-1.296823858702,NA,-0.121565077702024,-0.282550186870482, 
                    -1.29716387537755,0.0765185758169807,0.845250948797114,NA,-1.16625935233618,NA,NA,NA,NA,-1.1734779297445,NA,-0.0676120396432453,-0.0536679216450671, 
                    -0.973351494217716,0.0738205777046726,0.841905739675837,-0.206163688723077,-1.14899246789422,NA,NA,NA,NA,-1.18505612940791,NA,-0.0595278790086373,-0.1138632748762, 
                    -0.157669561982167,0.0658891172934527,0.793417685228823,NA,NA,0.661346754384641,NA,NA,NA,-1.27067307821996,NA,-0.337278178790184,-0.258810211466423, 
                    0.167473760045117,0.0644478440865094,0.783853239247671,-0.218506977434326,NA,0.600610221766307,NA,NA,NA,-1.29031331461648,NA,-0.327637725132286,-0.309936362256868, 
                    -1.0775408844706,0.0685622768420617,0.869025976625811,NA,-1.13894692545072,0.670120681556623,NA,NA,NA,-1.16386414537874,NA,-0.251973499507304,-0.0822701445749957, 
                    -0.801490303454155,0.0672454647851767,0.86002586233605,-0.205787974649603,-1.12673112860328,0.620348304492742,NA,NA,NA,-1.17632468779675,NA,-0.246365958830387,-0.137149689976462, 
                    -0.925745466044203,0.0770745330491943,0.803646817762671,NA,NA,NA,0.506855409006616,NA,NA,-1.25964709705848,NA,0.0691989061557101,-0.193027765795227, 
                    -0.556725701982563,0.0736415193427872,0.800500833344511,-0.116464152151128,NA,NA,0.533911140591355,NA,NA,-1.27662829164201,NA,0.0987572836069564,-0.255889151532138, 
                    -1.85058836546529,0.0798383453027798,0.885392061696698,NA,-1.09436660151755,NA,0.528126813163638,NA,NA,-1.15348861187393,NA,0.124413796483165,-0.0390678249921373, 
                    -1.53957261897547,0.0767063928178946,0.884401684150337,-0.123926235874334,-1.07565016051793,NA,0.55336030575664,NA,NA,-1.16281366572091,NA,0.150224593951467,-0.108068282185235, 
                    -0.70441728042324,0.0683590073228076,0.840090899824011,NA,NA,0.830063354686135,0.533866644165681,NA,NA,-1.25578519496152,NA,-0.140816278600342,-0.224331958983201, 
                    -0.380664131251631,0.066474291897569,0.830507139017143,-0.114597862836792,NA,0.787200673359436,0.567591293446608,NA,NA,-1.27491155911752,NA,-0.118764832216824,-0.288747046534373, 
                    -1.58176486993282,0.071079036177561,0.91514003169784,NA,-1.0331196402388,0.825765661814764,0.552040477805379,NA,NA,-1.15633266446238,NA,-0.0721643270596867,-0.0711691787383412, 
                    -1.32602127275618,0.0694094922040462,0.907773271951683,-0.113539760842002,-1.02370685177321,0.795585535985181,0.583018247443789,NA,NA,-1.16649833168583,NA,-0.0552008128061115,-0.13761331044166, 
                    0.0700478142977798,0.068647920480559,0.812029588966255,NA,NA,NA,NA,0.328699950298451,NA,-1.38058136397307,NA,0.316939570487788,-0.137915911284845, 
                    0.116531272349667,0.0681339040509537,0.814748349885166,-0.0755444570232864,NA,NA,NA,0.327952607703744,NA,-1.38148816766525,NA,0.288443672263334,-0.115827579561072, 
                    -1.05819873186128,0.0714852330506671,0.923594917108326,NA,-1.04556640099766,NA,NA,0.353192452419009,NA,-1.24926600735751,NA,0.375918210479246,-0.00367796942725294, 
                    -1.00303525901685,0.0709061203546323,0.926263636416102,-0.0800102713164267,-1.04425311198652,NA,NA,0.352481116152899,NA,-1.25088372646336,NA,0.346503822349263,0.0192121497337152, 
                    0.00829440127694368,0.0664877083722147,0.824929125911018,NA,NA,0.664986823056492,NA,0.368078019552307,NA,-1.37150616649149,NA,0.0831099596307761,-0.213301395938253, 
                    0.0308610079678464,0.0662225718356548,0.8265974495116,-0.0399390003060163,NA,0.662512496811685,NA,0.367377969943637,NA,-1.37179888509993,NA,0.0683528653069554,-0.200306887058757, 
                    -1.09371762234869,0.068772817344605,0.933432848390039,NA,-1.00763865776547,0.714309213067225,NA,0.387418768832346,NA,-1.24085311120153,NA,0.135530269863638,-0.0751557148176842, 
                    -1.06673798753615,0.0684907043797074,0.934825497672534,-0.0393630075712209,-1.00597374918158,0.712044902346982,NA,0.38683733526586,NA,-1.24170601574993,NA,0.121420919733888,-0.062906612675432, 
                    -0.00877370661144141,0.0676233537806869,0.841676915133733,NA,NA,NA,0.593132742835193,0.221103251386053,NA,-1.38493148725854,NA,0.322439296264183,-0.160149643976613, 
                    0.0208708037551687,0.0672766062924456,0.843341427162498,-0.050058810771217,NA,NA,0.59030571948347,0.220776489722031,NA,-1.38506752175958,NA,0.303224677699758,-0.145151411026568, 
                    -1.12112765498036,0.0703578017164368,0.951597495169571,NA,-1.03001334319055,NA,0.568473145169294,0.245453006249443,NA,-1.25388099646739,NA,0.383586589845404,-0.0282679502227717, 
                    -1.08059485520475,0.0699241873836238,0.953415714619349,-0.0586509545531154,-1.02900219128692,NA,0.56582307776086,0.245100238111922,NA,-1.25481588500832,NA,0.361937659868419,-0.0113170405620663, 
                    -0.0666608252246485,0.0654264636389407,0.856236949122843,NA,NA,0.664074052931883,0.611450729230806,0.2580933113744,NA,-1.37737433484215,NA,0.0965731483221815,-0.237369006658231, 
                    -0.0640667414628026,0.0653568388622627,0.856683971659386,-0.0114834782840014,NA,0.66281113823271,0.610252048312924,0.257735858748307,NA,-1.37670549737769,NA,0.0916473261463553,-0.232934821989478, 
                    -1.14978758154216,0.0676367873311609,0.962654328533565,NA,-0.993000322471357,0.711033317359783,0.590241347865838,0.277084982428334,NA,-1.24750610975469,NA,0.150942969945602,-0.102099229102382, 
                    -1.14062786414446,0.0675298571196337,0.963039423318382,-0.0148020713811878,-0.991525077894835,0.709849105266512,0.589220089461765,0.276801493416333,NA,-1.24751526045641,NA,0.145254391915176,-0.0972024239332511, 
                    0.168949999730051,0.0668389874178805,0.8206745226053,NA,NA,NA,NA,NA,0.191557029366061,-1.3803899528344,NA,0.340548388183215,-0.14667202751877, 
                    0.211696563438096,0.0663698247880663,0.823176119574839,-0.0697373459077077,NA,NA,NA,NA,0.188088040228409,-1.38116728269289,NA,0.314083742813367,-0.126251054891615, 
                    -0.969825619891414,0.0696336977898538,0.935126914293673,NA,-1.06222314922742,NA,NA,NA,0.186559103894533,-1.2473358120042,NA,0.401431904241948,-0.0109513088315886, 
                    -0.918764276917689,0.0691064771461382,0.937540179026201,-0.0736430094510004,-1.06081326248617,NA,NA,NA,0.182797241080497,-1.24882893963792,NA,0.374220088266695,0.0100825421549646, 
                    0.108963030550415,0.0646718771361276,0.833641416432939,NA,NA,0.64828454783345,NA,NA,0.238543415547804,-1.37027620387529,NA,0.115735993084165,-0.227202233473334, 
                    0.127671152025219,0.0644466595047524,0.835087782270752,-0.0345827958420916,NA,0.646071938852914,NA,NA,0.236366776469125,-1.37037641950525,NA,0.102761825790663,-0.215814599148351, 
                    -1.00441456572645,0.0669645496670207,0.944414620991282,NA,-1.0209064287153,0.697188217115868,NA,NA,0.216718216021072,-1.23795508240029,NA,0.170506622018572,-0.0868870568122018, 
                    -0.981320781439545,0.0667237476328843,0.945586547864472,-0.0340044658699086,-1.0192442964439,0.695186458438539,NA,NA,0.214750591613028,-1.23862585319388,NA,0.158178793607758,-0.0762620219126737, 
                    0.0473871858058623,0.0662816951625083,0.850641018294673,NA,NA,NA,0.591129021193478,NA,0.143540936910721,-1.38327766069786,NA,0.341864858164776,-0.168457382878519, 
                    0.074959790530128,0.0659608337298368,0.852193697748699,-0.0468671709114564,NA,NA,0.588649943170968,NA,0.141188197239429,-1.3833661623337,NA,0.323766561822813,-0.15435112966401, 
                    -1.07842096917487,0.0689911768164265,0.964016597003926,NA,-1.04871497798903,NA,0.569284317716408,NA,0.137740595523238,-1.2505675584922,NA,0.405388378522488,-0.0346685773957113, 
                    -1.04014953596847,0.0685877318570898,0.965705402146785,-0.0550723743857077,-1.04764249986247,NA,0.567048817175726,NA,0.134921205374968,-1.25146701453171,NA,0.384984469866822,-0.0187350910847431, 
                    -0.00992513758084617,0.0640971751333852,0.864489095051562,NA,NA,0.646345559374602,0.60740685926731,NA,0.181305088761215,-1.37426700647929,NA,0.124019926754032,-0.248999618729176, 
                    -0.00892179421488617,0.0640443296579445,0.864858399719201,-0.00943989940156527,NA,0.645189784577772,0.606365238222732,NA,0.180381087937964,-1.37353343818739,NA,0.119769440909279,-0.245172642489288, 
                    -1.10785751891578,0.0663235390353776,0.973916672295195,NA,-1.00889553105277,0.693119390256173,0.589523971537314,NA,0.158433786953962,-1.24272393907311,NA,0.181159736876671,-0.111065281959312, 
                    -1.10016402973753,0.0662325510558224,0.97422973549074,-0.0128484600979642,-1.00741865423394,0.692045486841715,0.588663507282108,NA,0.157588231721957,-1.24267913357955,NA,0.176117738092849,-0.10676101959616, 
                    0.0907050455658476,0.0681145358219141,0.826501391207271,NA,NA,NA,NA,0.333322980334657,0.187242745816463,-1.38884789783307,NA,0.3256255087231,-0.145998626632754, 
                    0.129859278364702,0.0676765760835817,0.828791225149811,-0.0653718461724311,NA,NA,NA,0.332573853445361,0.183867100892915,-1.38942734498191,NA,0.300814406046455,-0.126631964774953, 
                    -1.0640545763431,0.0710735714731339,0.942247698237405,NA,-1.06758096136895,NA,NA,0.359937935651833,0.183715408217139,-1.25586419312241,NA,0.386133653244556,-0.00966598299302537, 
                    -1.01669826693892,0.0705781947507232,0.944447180364256,-0.0692514704332879,-1.06619422387257,NA,NA,0.359212565306509,0.180032297566112,-1.25715815492985,NA,0.360614706613957,0.0103459245256834, 
                    0.0319294500339431,0.066036902433002,0.840926907339365,NA,NA,0.658885967290744,NA,0.373197432700925,0.233758359688717,-1.38207289605611,NA,0.0948615213887796,-0.225637088289634, 
                    0.0460891421163667,0.0658538152180253,0.842084032776745,-0.0284574491109806,NA,0.656892356253405,NA,0.372533800955394,0.231806089872658,-1.38192703221138,NA,0.0840733724471339,-0.216029197282397, 
                    -1.09576852812278,0.0684361105812286,0.953215911492044,NA,-1.02738738545822,0.708866563978614,NA,0.395475649426746,0.214241929087174,-1.24955583183129,NA,0.14871070144234,-0.0844294605688867, 
                    -1.07752575883334,0.0682407173277132,0.95410430409296,-0.0276398949545375,-1.02575671023904,0.70711318101915,NA,0.394927498451685,0.21251143604327,-1.24997915095192,NA,0.138638742664658,-0.0756425274908673, 
                    0.0156195059719923,0.0671088243108895,0.854213704982394,NA,NA,NA,0.57750679291644,0.229590302460817,0.140364073635292,-1.39193550450123,NA,0.331408599771071,-0.166821214196867, 
                    0.0392177593721786,0.0668249026734864,0.855563893770038,-0.0417497591109064,NA,NA,0.575157395111784,0.229226867188454,0.138176325720835,-1.39184497392885,NA,0.315176182011959,-0.154069045805083, 
                    -1.12276845220262,0.0699714764988557,0.968351755213247,NA,-1.05220283890648,NA,0.55174185093647,0.256153211451114,0.135949560543952,-1.2593920005521,NA,0.394301530037166,-0.0327167657573517, 
                    -1.08867465541051,0.0696069143711582,0.969818222450376,-0.0498554006555381,-1.05109002503899,NA,0.549580569292409,0.255761062767869,0.133319181254016,-1.26009710082433,NA,0.375800973069844,-0.0181399497339944, 
                    -0.0399723892890631,0.0649982323912302,0.869500345242646,NA,NA,0.657652863601787,0.591931087792431,0.268089849803683,0.17794833173939,-1.38597861857432,NA,0.10808773004312,-0.247381623633347, 
                    -0.0438275731335433,0.0649918997355538,0.869605652840827,-0.00269601171386794,NA,0.656774410909565,0.591212402758501,0.267732060531573,0.177285679124692,-1.38502589919591,NA,0.106186124746805,-0.245611309490817, 
                    -1.14866184741982,0.0673261530906579,0.979891555008183,NA,-1.01349973176079,0.705306035003915,0.570476883533704,0.289878994101521,0.157164438045131,-1.25441837798851,NA,0.164171305012905,-0.108877219734622, 
                    -1.1462226163412,0.067286246152162,0.979930178821537,-0.00578588129002465,-1.01200005801,0.704532641749727,0.569907456559981,0.289604334053758,0.156620642801256,-1.25414236633282,NA,0.161561424113003,-0.106719466214667, 
                    -5.39262073735834,0.0571962218555936,0.469853901675122,NA,NA,NA,NA,NA,NA,NA,-0.303303980479113,-0.228767475474406,-0.225220950045259, 
                    -5.17135583131351,0.0546426642775916,0.462805359198914,-0.134962948293732,NA,NA,NA,NA,NA,NA,-0.288657317624263,-0.201057419082299,-0.277723238031857, 
                    -5.94529862848346,0.0610036822526484,0.600016151268495,NA,-1.45651035589704,NA,NA,NA,NA,NA,-0.111630826753175,-0.164575497588244,0.0223055690706541, 
                    -5.71139681501931,0.0582148317727259,0.600934128533629,-0.14476940021241,-1.46273007962055,NA,NA,NA,NA,NA,-0.0906175951273328,-0.148027437777614,-0.0333306135762612, 
                    -4.95079499445049,0.0467440364399589,0.504488758061632,NA,NA,0.615346456271023,NA,NA,NA,NA,-0.291896324339263,-0.414551147254371,-0.261963078438813, 
                    -4.7373506277714,0.0452846040440364,0.491377063009972,-0.137148421534124,NA,0.566127779605083,NA,NA,NA,NA,-0.269989213564291,-0.393116007463534,-0.335070000437642, 
                    -5.50796761827836,0.0505441376096363,0.631376072154155,NA,-1.4394207911047,0.622163890398418,NA,NA,NA,NA,-0.0994796003789832,-0.314881241106836,-0.0202206541132662, 
                    -5.27945289603511,0.048696436065013,0.625860563356289,-0.137505662256849,-1.45760284735173,0.587407621613614,NA,NA,NA,NA,-0.0713010578356056,-0.305475102919686,-0.0931358664025942, 
                    -5.84130223271165,0.0615536406349453,0.491168469662092,NA,NA,NA,0.453891799373711,NA,NA,NA,-0.246371229971783,-0.0716664926720156,-0.204993468651934, 
                    -5.59604262842384,0.0584849795834097,0.482812638544351,-0.0310066529196432,NA,NA,0.470174268372865,NA,NA,NA,-0.216603277771334,-0.0368476927867896,-0.265834742576752, 
                    -6.46417928576789,0.0664894400386195,0.619248130043261,NA,-1.39401314544092,NA,0.504170829907838,NA,NA,NA,-0.0493530868166634,-0.0133483914202559,0.0196726858799275, 
                    -6.2369557674755,0.0635918259905609,0.622010771781144,-0.0750357340921161,-1.4071744022739,NA,0.520454711325663,NA,NA,NA,-0.0120119278484347,0.0111018309430643,-0.0453707326466267, 
                    -5.3917365676229,0.0489074645051627,0.545288143880148,NA,NA,0.837535612347624,0.522147681310003,NA,NA,NA,-0.293110869160387,-0.266641092570948,-0.237867783268484, 
                    -5.13839911838433,0.0466203153571881,0.531098558460091,-0.0407604366225648,NA,0.818024423561498,0.550541552918986,NA,NA,NA,-0.262817100203271,-0.249634190194624,-0.324901988083848, 
                    -5.98146194823308,0.0538064006651997,0.659936394367678,NA,-1.33606101293576,0.822932748929701,0.562757445041086,NA,NA,NA,-0.0801877436167244,-0.184766594305213,-0.0282325253320098, 
                    -5.7442088939151,0.0514988827803776,0.656165973999445,-0.0841772606037209,-1.36924374966809,0.819191640891177,0.59008178587813,NA,NA,NA,-0.0384787003246895,-0.178565835109456,-0.110339005553367, 
                    -4.72716954493297,0.0480060957818402,0.427820174132005,NA,NA,NA,NA,0.232611730567515,NA,NA,-0.277743844901523,-0.0774431883921775,-0.195353099098864, 
                    -4.69210525245143,0.0475975314667658,0.431184325363525,-0.250335057960805,NA,NA,NA,0.235742472553131,NA,NA,-0.273217907900253,-0.122388657292332,-0.144127557816499, 
                    -5.40332206125628,0.0518383876849288,0.626907236009113,NA,-1.57259807113855,NA,NA,0.264502411208746,NA,NA,-0.0173655915047177,0.0175287341618806,-0.00676204210581387, 
                    -5.35701051443997,0.0512984882616038,0.63085154303947,-0.301871777694077,-1.5751441486332,NA,NA,0.26940074152016,NA,NA,-0.0219850798485287,-0.0339073992837705,0.0537794669698227, 
                    -4.78431398242431,0.0489462709851185,0.425972389115697,NA,NA,0.50998995559496,NA,0.281463724432348,NA,NA,-0.344437070995647,-0.25042716459292,-0.35797302890537, 
                    -4.7522146522933,0.0485035825810565,0.429623808859621,-0.217161279784569,NA,0.507945358756007,NA,0.284449821476247,NA,NA,-0.339367419564079,-0.290228345513318,-0.309377311092948, 
                    -5.37960017424588,0.0514485948366935,0.618529656730644,NA,-1.53023150007703,0.60720734926358,NA,0.308320344257563,NA,NA,-0.0713324264321684,-0.165915546682248,-0.191126959233665, 
                    -5.33567468311778,0.0508366605475372,0.623324689519034,-0.285677583189079,-1.53504006989293,0.608488593052501,NA,0.313375386045348,NA,NA,-0.0743792806108895,-0.215852131627125,-0.129032022124988, 
                    -4.92253050436568,0.0482598205744303,0.455746857958449,NA,NA,NA,0.644289343302279,0.140166058223112,NA,NA,-0.305482187523725,-0.0568568082200359,-0.227883743011881, 
                    -4.88277822243497,0.0477963883200054,0.459342765834438,-0.255091904188237,NA,NA,0.64446296308095,0.143747822759521,NA,NA,-0.302013017085159,-0.102050799114134,-0.177351612559801, 
                    -5.59090729708231,0.0520424492216905,0.653821194181545,NA,-1.56339332824169,NA,0.616132485308135,0.172161561228037,NA,NA,-0.043752755677724,0.0424433744128751,-0.0414460676921529, 
                    -5.5392018637767,0.0514179880641908,0.658409643311969,-0.308970862140422,-1.56703467958706,NA,0.618095321380806,0.17748010252934,NA,NA,-0.0486811234539656,-0.00924032628094025,0.0186683153881693, 
                    -5.00480712290173,0.0494559063848514,0.456042226976623,NA,NA,0.517475655000379,0.675058326113888,0.191212639351916,NA,NA,-0.371830385492718,-0.223758809662656,-0.400761829900343, 
                    -4.96967568496238,0.048968442242508,0.459835715070866,-0.218323201092628,NA,0.515362651460086,0.674140187775848,0.194839117828378,NA,NA,-0.367992667806559,-0.263406340774064,-0.352126108986165, 
                    -5.5947124245562,0.0519223129413909,0.648308176013152,NA,-1.52526304049956,0.61164461572928,0.661429897151502,0.215950557389276,NA,NA,-0.0954069394898163,-0.132367133680501,-0.238422481048929, 
                    -5.54651243836802,0.0512257340491606,0.653606551745334,-0.289760510299567,-1.53131308270227,0.612938270319452,0.662029559151126,0.221615119467098,NA,NA,-0.0987685313262202,-0.182270950958944,-0.175544705365115, 
                    -4.61005388357132,0.0460374525716933,0.431929052160902,NA,NA,NA,NA,NA,0.112693404562665,NA,-0.297333166083379,-0.0531725847590118,-0.197575713851853, 
                    -4.57249177219447,0.0456054374016172,0.435072571488321,-0.245521323598698,NA,NA,NA,NA,0.111644514431627,NA,-0.292893672234523,-0.0975012315512669,-0.147157418563182, 
                    -5.28760209721696,0.0497128697937644,0.637069441105464,NA,-1.59123980584886,NA,NA,NA,0.114892191130971,NA,-0.0401608524156429,0.0450659053087869,-0.00814937178796414, 
                    -5.23796521819466,0.049142092526235,0.640769038074515,-0.296107302111941,-1.59347346657974,NA,NA,NA,0.113164394341449,NA,-0.0450561281619867,-0.00577538941627835,0.0515554859348756, 
                    -4.65083776478611,0.0467449801226706,0.4305323925469,NA,NA,0.504019864368366,NA,NA,0.163105361268141,NA,-0.364643933492166,-0.217978531390083,-0.364616198468951, 
                    -4.61609054160431,0.0462745446379246,0.433993121152339,-0.212508215386477,NA,0.502485022297633,NA,NA,0.161323040489048,NA,-0.359599638167803,-0.257309273964356,-0.316836220695162, 
                    -5.24764293692504,0.0491506875020397,0.628607280696837,NA,-1.54640388867273,0.598668379574371,NA,NA,0.145879473218551,NA,-0.0946530831478245,-0.130351517835993,-0.196195184276904, 
                    -5.20034467512254,0.0485049707895915,0.633182865351493,-0.280381090203053,-1.55092669883854,0.600463940297722,NA,NA,0.143865725660007,NA,-0.097895226697588,-0.179822762591844,-0.134881072909887, 
                    -4.85019513175159,0.0468866017518913,0.460373050705124,NA,NA,NA,0.645048474913292,NA,0.0938721791542195,NA,-0.322979126981939,-0.0344390271120201,-0.234161401729643, 
                    -4.80738374023905,0.0463903514826794,0.463762493581055,-0.254018002856839,NA,NA,0.646213131610241,NA,0.0932726395774472,NA,-0.319646323124661,-0.0797519488855638,-0.18354029521133, 
                    -5.52329271897148,0.050537736656413,0.664921856345789,NA,-1.5830202674447,NA,0.616675708360782,NA,0.0914280317287088,NA,-0.0645668758788433,0.0695514422266359,-0.0466404133074727, 
                    -5.46736553694272,0.0498650172643767,0.669340945628811,-0.307171006153672,-1.58653933301306,NA,0.619933874218246,NA,0.0893423001708336,NA,-0.0698848327403681,0.0177591943010188,0.0136331809209255, 
                    -4.91578427132712,0.0478991669469557,0.460018595910883,NA,NA,0.509536271406504,0.676174916383367,NA,0.134749060770454,NA,-0.389706306039573,-0.193818979823018,-0.409638484655319, 
                    -4.87720349184429,0.0473690602630994,0.463684623157079,-0.218466140889154,NA,0.508070510909301,0.676349773877411,NA,0.133677647220387,NA,-0.385955320099891,-0.233907141388392,-0.360750086728859, 
                    -5.51091210837745,0.0502934183705175,0.658377073992798,NA,-1.54233575173982,0.600810330490304,0.661506714005668,NA,0.11109217679334,NA,-0.116927006458826,-0.0978313803498451,-0.245239549864455, 
                    -5.45818907414107,0.0495388085649598,0.663590569294257,-0.289543257750333,-1.54837052548995,0.602870502276861,0.663608462866248,NA,0.109181075862189,NA,-0.120571205279443,-0.148160148814474,-0.1819976290937, 
                    -4.7270667707275,0.047363513141231,0.437039363780311,NA,NA,NA,NA,0.241663340323618,0.112634167645615,NA,-0.293883343538791,-0.0581267368759135,-0.207778672305123, 
                    -4.69314496874254,0.0469763176159224,0.440250124816083,-0.245077837966988,NA,NA,NA,0.244766507658003,0.111814608724666,NA,-0.289265743533188,-0.102193015584697,-0.157675448804988, 
                    -5.43312987034138,0.0513662973347456,0.643369511366229,NA,-1.59637427357289,NA,NA,0.275352928840013,0.114867257349487,NA,-0.0340530051720343,0.0411809066075334,-0.0185189245824881, 
                    -5.38794514379924,0.050847494292186,0.647178476290959,-0.296432609640994,-1.5988100321636,NA,NA,0.280216397922438,0.113319351587556,NA,-0.0387113010364323,-0.00923846561314785,0.0408009998818987, 
                    -4.79447916341386,0.0483943161787554,0.435757129964692,NA,NA,0.507183051055149,NA,0.292089512789635,0.162941595320617,NA,-0.362524645190164,-0.226319014357131,-0.376267308117786, 
                    -4.76364602726552,0.0479771474125681,0.439233680250924,-0.211609640774077,NA,0.505133473653907,NA,0.29504874313268,0.161402331413704,NA,-0.35732673844067,-0.265154674813943,-0.328918936081914, 
                    -5.41704812787416,0.0510578098074467,0.635532113394078,NA,-1.55345158397152,0.604970620453431,NA,0.321249018687994,0.145976087344094,NA,-0.0899362412166239,-0.138339749535918,-0.20779885515438, 
                    -5.37457149991797,0.050473106775234,0.640172294893195,-0.279749265488456,-1.55808780983434,0.606150314632161,NA,0.326286750038813,0.144208655948571,NA,-0.0929216858891918,-0.187051667539165,-0.147123311887472, 
                    -4.91371378326038,0.0476237985738346,0.462924522170604,NA,NA,NA,0.636023657744508,0.151523945551544,0.0929589230533805,NA,-0.32037136093835,-0.0394490290354375,-0.238422545324154, 
                    -4.87524902098037,0.0471839761548071,0.466336850113826,-0.250283457325201,NA,NA,0.636364044884946,0.15505515513328,0.0925807721989708,NA,-0.316764775210086,-0.083878840503375,-0.188882008344028, 
                    -5.61014916683072,0.0515502481931694,0.668428452771751,NA,-1.58658101546601,NA,0.604870137203191,0.185854974026079,0.0905175546918733,NA,-0.0601917654069832,0.0645462195888664,-0.0510995521346472, 
                    -5.55962178075384,0.0509486785209762,0.672848384094889,-0.303701971987271,-1.59008975318004,NA,0.606933131573125,0.191116467138151,0.0886696075643191,NA,-0.0651636983971978,0.0137699680207121,0.00792721855500444, 
                    -5.00373307881167,0.0489197368049411,0.463006720282491,NA,NA,0.51444960858361,0.664910970385759,0.204659628756684,0.133679320399171,NA,-0.388184648812538,-0.202593705314825,-0.415730943982871, 
                    -4.96997116351028,0.0484584249131321,0.466620408486829,-0.21374763588701,NA,0.512409473146539,0.664271444399209,0.208243556009874,0.132870261539859,NA,-0.384180651051512,-0.241478894612062,-0.368182152911214, 
                    -5.61841361473991,0.0515132328817694,0.662674519242055,NA,-1.54780405869117,0.608431557061427,0.648331002521824,0.23232411949175,0.11010557481696,NA,-0.113785532521706,-0.107226254280669,-0.251194023205304, 
                    -5.57166326071618,0.050844258779371,0.66779554706208,-0.284450077917415,-1.55365742898857,0.609712143628628,0.649149640107809,0.237962958169839,0.108530447182818,NA,-0.117112242316053,-0.156107757746617,-0.189594984224198, 
                    -0.0357815824348256,0.0738515398480059,0.729607897001065,NA,NA,NA,NA,NA,NA,-1.30794145662202,-0.194185230052283,-0.202527518361754,-0.232917838710333, 
                    0.39696951121048,0.0710128286842727,0.717603047899961,-0.316340316249797,NA,NA,NA,NA,NA,-1.32985177770598,-0.218331170283106,-0.167275518901464,-0.328835089354409, 
                    -0.878552991926295,0.0759963222827719,0.802011831558016,NA,-1.22567281738086,NA,NA,NA,NA,-1.2051823985878,-0.0482735533270518,-0.142639828718368,-0.0587663993215969, 
                    -0.491062116135438,0.0733407445383953,0.789844876746555,-0.303435652492296,-1.20866518445844,NA,NA,NA,NA,-1.21917956335514,-0.0717751262678106,-0.113938540916121,-0.160125018212284, 
                    0.227202797300499,0.0658975949386329,0.7574271295881,NA,NA,0.633415203509407,NA,NA,NA,-1.30133929966483,-0.169115508732585,-0.394281989895809,-0.289943860210596, 
                    0.647020298436163,0.0645594227787359,0.740233664954824,-0.374173673811273,NA,0.574974845893646,NA,NA,NA,-1.33048665043109,-0.194680433455425,-0.36341747902677,-0.377996226078051, 
                    -0.615202197137704,0.0678637832827473,0.827538090711293,NA,-1.20159730269658,0.637964559873406,NA,NA,NA,-1.19768291054902,-0.0296477050153789,-0.310362181546639,-0.111510406687084, 
                    -0.253221067348234,0.066632444702076,0.810268194584472,-0.352091107032843,-1.19090694989002,0.592643683515781,NA,NA,NA,-1.21684117842629,-0.0532244890762732,-0.2885903332818,-0.203765477205181, 
                    -0.606535942735173,0.0779177124542997,0.755870042391012,NA,NA,NA,0.517585141410807,NA,NA,-1.28947972428571,-0.144153158549842,0.000654023836338211,-0.191115058269148, 
                    -0.133120823663385,0.0742331093296252,0.74154815612847,-0.174237527971755,NA,NA,0.557247843930616,NA,NA,-1.31313021026208,-0.158375816850539,0.0458389084897833,-0.290320046984813, 
                    -1.47094284095281,0.0799895132476327,0.833343104292208,NA,-1.1595542182727,NA,0.550238745346048,NA,NA,-1.18406770739707,0.00891699622168946,0.0474925520114258,-0.0392566134323769, 
                    -1.07855104682172,0.0766896155048612,0.820789597844831,-0.187808748530561,-1.14227827398486,NA,0.587460516226905,NA,NA,-1.19569752067548,-0.00487897029033454,0.0860884403799897,-0.146190779399013, 
                    -0.371226760362577,0.0692604177796876,0.798841334495598,NA,NA,0.837421015762073,0.556782978635,NA,NA,-1.28862613605846,-0.177094118703526,-0.200480200423874,-0.252434699863244, 
                    0.0966726715087983,0.0671886337188176,0.778418283863412,-0.245052172164439,NA,0.802057036782536,0.604155248219027,NA,NA,-1.32088420828856,-0.199048805725317,-0.171592796623004,-0.351934559698683, 
                    -1.17188543857382,0.0712837718152215,0.867731541169576,NA,-1.09233089154024,0.823338085663149,0.587637599555251,NA,NA,-1.19189789641593,-0.0189344703425261,-0.134784036562422,-0.10280276839466, 
                    -0.795335114642248,0.0694638084643381,0.849467663320236,-0.251486273465623,-1.08764540870435,0.803828141141408,0.631530916868044,NA,NA,-1.21063108854692,-0.0370681969909193,-0.115051482401896,-0.204488862230558, 
                    1.36967470863071,0.0683043700516689,0.691429838076722,NA,NA,NA,NA,0.222565567593788,NA,-1.50545273407496,-0.0938012394650799,0.243682291399762,-0.316246671585709, 
                    1.46217350146055,0.0677115318102721,0.695019418244785,-0.342962292990545,NA,NA,NA,0.225776774913795,NA,-1.51289548330844,-0.0918986913207153,0.186319727445682,-0.249884955782361, 
                    0.276988952826368,0.0692366432466492,0.809370487039299,NA,-1.17400516628472,NA,NA,0.255960095772532,NA,-1.35293884073863,0.06336691003805,0.274188338776235,-0.189795197829123, 
                    0.373269395355791,0.0685373297655888,0.813411645231669,-0.357703439259879,-1.17560761177678,NA,NA,0.260107188492583,NA,-1.35998375274846,0.0597341258263077,0.216824376066516,-0.120727670660633, 
                    1.23451952873215,0.0692573490023196,0.694293606699439,NA,NA,0.601159155025763,NA,0.299898415036273,NA,-1.50062401299715,-0.155165186896093,0.0500059794609734,-0.477855450777626, 
                    1.36247205699155,0.0685572455256465,0.700415141415309,-0.382164245941934,NA,0.602600102410635,NA,0.303796864815666,NA,-1.51530502497341,-0.150715159922274,-0.0127850141935821,-0.398319473999695, 
                    0.206741437039233,0.0693440647910305,0.806845119361882,NA,-1.11869543393197,0.661052577859608,NA,0.323207077528422,NA,-1.35129174886376,0.00710354885721054,0.0773775430887955,-0.359017372582891, 
                    0.335940003455981,0.0685541032953989,0.813414691679062,-0.39731642561591,-1.12086365606211,0.663119526804192,NA,0.32817460349224,NA,-1.36542730259365,0.00626071074255772,0.0145667833970749,-0.276235397727113, 
                    1.15425913913311,0.0686114518854635,0.720380575544122,NA,NA,NA,0.648302002505094,0.138721712585649,NA,-1.50232696201468,-0.123003867795698,0.26042828233719,-0.353146939347744, 
                    1.25072794312499,0.0679039927501741,0.723296366100762,-0.33169821650846,NA,NA,0.64438812028587,0.142334398630731,NA,-1.50869663217817,-0.122702784487507,0.205312250933039,-0.28905924383782, 
                    0.0615197109975758,0.0694621051129721,0.838826523644348,NA,-1.1615480596655,NA,0.628647085802026,0.170671043788996,NA,-1.34890518187264,0.0349894878216997,0.29419996993663,-0.227488755394299, 
                    0.164427872530712,0.0686284824388146,0.84268305945007,-0.353590692148818,-1.16478192282229,NA,0.627302038614322,0.17478755791907,NA,-1.35533202323158,0.0303524786101583,0.238075074455285,-0.159411408298367, 
                    1.00499757103335,0.0697857013655484,0.727380412707386,NA,NA,0.608140234636337,0.683373688516649,0.218630877348966,NA,-1.50014584989832,-0.182882726985773,0.0740009289228635,-0.524973188936648, 
                    1.13551163848477,0.0689578343976888,0.73259381459443,-0.365875833012716,NA,0.608975929598544,0.677426745472134,0.223079673889962,NA,-1.51335782467161,-0.180398678456339,0.0137573997553056,-0.447059924842033, 
                    -0.0241995215710863,0.069780627157872,0.841064039434395,NA,-1.11405592901978,0.666603671540546,0.677096992760014,0.239055556627664,NA,-1.34975942734412,-0.0181978182919691,0.105512215180801,-0.408727273060155, 
                    0.110639800590551,0.0688397419838743,0.847093303084416,-0.387570601359655,-1.11793178059357,0.668183011723341,0.673374794056909,0.244280861085014,NA,-1.3629026657228,-0.0201693961539425,0.0442192648216174,-0.326124652993824, 
                    1.43490184775913,0.0666807042077096,0.702140720288769,NA,NA,NA,NA,NA,0.109355733981308,-1.50413861152671,-0.117655717560019,0.280869827236915,-0.327654067189301, 
                    1.53735532272264,0.0660537223139822,0.705851790832912,-0.349184197321893,NA,NA,NA,NA,0.108069924006467,-1.51281594159664,-0.115985713587915,0.221820096253919,-0.259538418335698, 
                    0.343075136136461,0.0673837163340057,0.824895208691266,NA,-1.19817147469723,NA,NA,NA,0.122705342613041,-1.35056140410507,0.0386569057878186,0.314421832173642,-0.200642434686003, 
                    0.450194447724449,0.0666493171897484,0.828961312111109,-0.363114734725778,-1.19967095103215,NA,NA,NA,0.119910971664675,-1.35889270842084,0.0347103489513565,0.255339100872677,-0.129855488881518, 
                    1.31205717382635,0.0672660877500048,0.705038510327668,NA,NA,0.586537083145043,NA,NA,0.192911402216127,-1.49679436286655,-0.18100181117139,0.100677150418415,-0.49427981009118, 
                    1.45104943291572,0.0665275899864883,0.711437213075334,-0.388597832125449,NA,0.588920922678117,NA,NA,0.18976827936569,-1.5129247427719,-0.176373832280101,0.0358800477757828,-0.412881212306513, 
                    0.284393173414345,0.067171534768663,0.821835386645736,NA,-1.13907673562222,0.645584068416423,NA,NA,0.183941103156723,-1.34631610516983,-0.0198077205808014,0.130192302526562,-0.373437266227468, 
                    0.424855068626168,0.0663480108256028,0.828529235075501,-0.4031457067841,-1.14115406966333,0.648411571198329,NA,NA,0.179478833339497,-1.36187848899197,-0.0205643564733295,0.0654673291732034,-0.288765796261242, 
                    1.17335938478881,0.067481796043936,0.730355103880935,NA,NA,NA,0.634003723085722,NA,0.0859586723153582,-1.49832723362408,-0.146181212793729,0.295442487547156,-0.36607892011989, 
                    1.27986639327854,0.0667334401079502,0.733451431028264,-0.342716696351153,NA,NA,0.631367189791316,NA,0.0855182486070806,-1.50590995322787,-0.146171424794916,0.238183120854265,-0.299615938927361, 
                    0.0771924520409374,0.068139893690775,0.8540501668555,NA,-1.18739789563731,NA,0.615894050123811,NA,0.0972174375069742,-1.34383385023676,0.0113662401732308,0.332966336377597,-0.239590015862864, 
                    0.191019252145883,0.0672615027870374,0.858097509327471,-0.364083370995582,-1.19068422573164,NA,0.616167416169485,NA,0.0946732713564216,-1.35154616231851,0.0062526282594124,0.274667600797252,-0.169105596053355, 
                    1.0401923288624,0.0682679945165686,0.736122229757902,NA,NA,0.590277125107994,0.667587380371001,NA,0.160454333954481,-1.49327914669015,-0.208211512992902,0.121756322723333,-0.540121197919431, 
                    1.18174531790661,0.06739835886262,0.741718078553484,-0.377903629366609,NA,0.591999364468083,0.663151937759248,NA,0.158893786017264,-1.50799409759211,-0.20557532237048,0.0590871990715518,-0.459617889195258, 
                    0.00667163356633592,0.0681173860485052,0.854482424159213,NA,-1.13585563632027,0.647946845758004,0.662634775564745,NA,0.147631972585375,-1.34169443824515,-0.0441705878038375,0.156030851620853,-0.421593695978721, 
                    0.15290740311915,0.0671333635859168,0.86085877106293,-0.399285990985645,-1.13980813353909,0.650268789082041,0.660691528677228,NA,0.144141157894284,-1.35632783842248,-0.0462243844907577,0.0924080877629168,-0.336313754223546, 
                    1.38343181420405,0.0678354281541517,0.707766539626429,NA,NA,NA,NA,0.233628451881651,0.10783893217303,-1.51412018923302,-0.116533028416285,0.270018523394223,-0.330106962657294, 
                    1.47361836458649,0.0672634324812311,0.711187954056705,-0.335812765906042,NA,NA,NA,0.236707233836617,0.106693709575507,-1.5213505696509,-0.114525311505671,0.213873459388054,-0.265135748281143, 
                    0.261171443703869,0.0688774681568333,0.831702135432637,NA,-1.20373783475062,NA,NA,0.269031548796436,0.122097407485263,-1.36029093246555,0.0419103890313011,0.303915035350532,-0.203107734374758, 
                    0.355560434680631,0.0681993442375406,0.835539017552812,-0.350592409477086,-1.20527622597246,NA,NA,0.273096158220155,0.119544641046101,-1.36716208325317,0.0383329830692878,0.247789111073937,-0.135408185157015, 
                    1.23940647353561,0.0688905904920796,0.713257947564461,NA,NA,0.599837112144094,NA,0.314349501869771,0.19277710941645,-1.51156445376767,-0.180513255026846,0.0844844962753711,-0.501191354445481, 
                    1.36357233876387,0.0682223925567866,0.719106014159824,-0.373317256643489,NA,0.600970518570662,NA,0.317903254225721,0.189527769685,-1.5257758677794,-0.175640387222041,0.0232181421850265,-0.423409069047529, 
                    0.185113480449986,0.0690726917591083,0.831441565801965,NA,-1.14672271468074,0.660209524269716,NA,0.340012650107206,0.185352306143146,-1.36082646638773,-0.0167134338538936,0.114092365026698,-0.379914232140991, 
                    0.310689448874891,0.0683153268301126,0.837679298011342,-0.388270489409364,-1.14876312427001,0.66178831150723,NA,0.344694364232205,0.180826025332141,-1.37448291334167,-0.0172243886646686,0.0529650861669291,-0.298881752410858, 
                    1.17587024386659,0.0681155784058406,0.734704471455137,NA,NA,NA,0.635712684307653,0.15222970395697,0.0819455488216824,-1.51020063048986,-0.145857264228605,0.28498172217183,-0.364709297778395, 
                    1.26985953094435,0.0674325734197446,0.737450095311778,-0.325290373493955,NA,NA,0.63202584259984,0.155737055690587,0.0816564449717356,-1.51638833151054,-0.145450035947849,0.230947204520867,-0.301915768273321, 
                    0.0549589891815493,0.0690732271804105,0.859198042132319,NA,-1.19077377924762,NA,0.614333385411619,0.186447414526004,0.0940085642338571,-1.35564910093581,0.0130223898346007,0.322426989936764,-0.238521731005712, 
                    0.15585938582852,0.0682639887925693,0.862853637388075,-0.347254844785186,-1.1939036531082,NA,0.613225402880149,0.190512268100874,0.0917598822231976,-1.36193039771784,0.00839927909511791,0.267363195611993,-0.171673611395828, 
                    1.020020985647,0.0693826834879715,0.743266008699091,NA,NA,0.605641378431361,0.666792753637148,0.235904456827716,0.157534597563151,-1.50977530868355,-0.208618261338837,0.105842005438569,-0.544330428271066, 
                    1.14679418077093,0.0685915153855825,0.748241336103844,-0.358762407369837,NA,0.606344708507378,0.661389485032172,0.240075271229791,0.155926513871594,-1.52263605994982,-0.205749469790905,0.0468367105495933,-0.46802275754699, 
                    -0.0339899521576766,0.0694674055454372,0.862585219219787,NA,-1.14154613391948,0.664371783248823,0.659379578821552,0.258966635683828,0.145995788220358,-1.35815123931293,-0.0429554188733805,0.139844701796087,-0.425512091548764, 
                    0.0973696550103029,0.0685626071025404,0.868327204172581,-0.380223435347789,-1.14525401103566,0.665655402758357,0.656168999001428,0.263997135421439,0.142564644665647,-1.370931984702,-0.0446955684912442,0.0799051521528611,-0.344481486143253),
                  byrow = T, ncol = 13)

colnames(coef_ac) <- c("(Intercept)","age","psa","race","priorbiopsy","dre","famhist.1","famhist.2","famhist.bca","prosvol","ari.use","hispanic","priorpsa")


# psa, age and race are mandatory, priorbiopsy, dre and famhistory are allowed missing
risk = function(age, psa, race, priorbiopsy, dre, famhist.1, famhist.2, famhist.bca, prosvol, ari.use, hispanic, priorpsa) {
  
  psa <- log(psa,2)
  if(!is.na(prosvol)){prosvol <- log(prosvol,2)}
  test <- c(age, psa, race, priorbiopsy, dre, famhist.1, famhist.2, famhist.bca, prosvol, ari.use, hispanic, priorpsa)
  
  # age and psa are mandatory
  a = is.na(race)
  b = is.na(priorbiopsy)
  c = is.na(dre)
  d = is.na(famhist.1)
  e = is.na(famhist.2)
  f = is.na(famhist.bca)
  g = is.na(prosvol)
  h = is.na(ari.use)
  i = is.na(hispanic)
  j = is.na(priorpsa)
  
  sum(coef_ac[is.na(coef_ac[,"race"])==a&
                is.na(coef_ac[,"priorbiopsy"])==b&
                is.na(coef_ac[,"dre"])==c&
                is.na(coef_ac[,"famhist.1"])==d&
                is.na(coef_ac[,"famhist.2"])==e&
                is.na(coef_ac[,"famhist.bca"])==f&
                is.na(coef_ac[,"prosvol"])==g&
                is.na(coef_ac[,"ari.use"])==h&
                is.na(coef_ac[,"hispanic"])==i&
                is.na(coef_ac[,"priorpsa"])==j,-1]*
        test,
      na.rm=T)+
    coef_ac[is.na(coef_ac[,"race"])==a&
              is.na(coef_ac[,"priorbiopsy"])==b&
              is.na(coef_ac[,"dre"])==c&
              is.na(coef_ac[,"famhist.1"])==d&
              is.na(coef_ac[,"famhist.2"])==e&
              is.na(coef_ac[,"famhist.bca"])==f&
              is.na(coef_ac[,"prosvol"])==g&
              is.na(coef_ac[,"ari.use"])==h&
              is.na(coef_ac[,"hispanic"])==i&
              is.na(coef_ac[,"priorpsa"])==j,1] -> 
    risk.high
  
  ##### predicting probabilities
  risk.outcome=exp(risk.high)/(1+exp(risk.high))*100
  risk.outcome = min(100, round(risk.outcome))
  risk.outcome = c(100 - risk.outcome, risk.outcome)
  
  ##### Add Dimnames to Vector
  names(risk.outcome)=c('Other', 'Risk of High Grade Cancer')
  
  return(risk.outcome)
}
